# Supplementary material for: ReNeGate: A Reaction Network Graph-Theoretical Tool for Automated Mechanistic Studies in Computational Homogeneous Catalysis
Source: J Chem Theory Comput. 2022 Nov 2;18(12):7470–82. doi: 10.1021/acs.jctc.2c00404 (PMC9753598; doi:10.1021/acs.jctc.2c00404)
Supplement: Supplementary file 2 — ct2c00404_si_002.xyz [file ct2c00404_si_002.xyz]

   24
conf2 -5083.21436821 
Mn    -2.045400    -0.383500    -0.452800
 C    -3.269800    -1.074500    -1.611600
 C    -2.196700    -1.671000     0.768400
 C    -0.858900     0.687400     0.864100
 C    -3.429100     0.646000     0.275200
 C    -0.786200    -1.305100    -1.437900
 O    -4.059500    -1.519800    -2.325900
 O    -2.259100    -2.493700     1.581200
 O    -1.366700     1.584100     1.547200
 O    -4.330000     1.242400     0.658400
 O    -0.134100    -1.913400    -2.167900
Br    -1.581100     1.570000    -2.050000
 O     0.527600     0.736800     0.949100
 C     1.400100    -0.260400     0.370200
 C     1.970300     0.278200    -0.935600
 C     2.470700    -0.566900     1.406100
 K     0.018900     3.342800     0.086900
 H     0.812400    -1.163800     0.196400
 H     1.173000     0.579000    -1.620400
 H     2.584100    -0.480700    -1.430300
 H     2.609200     1.147600    -0.737000
 H     2.018000    -0.935800     2.330900
 H     3.054800     0.330200     1.637800
 H     3.152800    -1.332900     1.024000
   24
conf3 -5083.21418919
Mn    -1.694000    -0.115800    -0.240800
 C    -3.091100    -1.161900    -0.761100
 C    -1.217300    -1.230500     1.063600
 C    -0.223000     1.231200     0.397000
 C    -2.792000     0.864800     0.869400
 C    -0.641800    -0.880300    -1.558600
 O    -3.972800    -1.837300    -1.074500
 O    -0.920600    -1.943300     1.927500
 O    -0.519100     2.407100     0.640300
 O    -3.492000     1.511500     1.516100
 O    -0.078200    -1.370900    -2.433500
Br    -2.359200     1.505200    -2.127800
 O     1.059200     0.937600     0.758400
 C     1.769100    -0.233500     0.303800
 C     2.507700     0.123100    -0.979600
 C     2.692100    -0.657900     1.434600
 K    -2.003000     4.132100    -0.460500
 H     1.057800    -1.039400     0.110700
 H     1.811500     0.498700    -1.734600
 H     3.019200    -0.754900    -1.386500
 H     3.253300     0.900900    -0.784700
 H     2.115100    -0.902500     2.331100
 H     3.396600     0.143000     1.681200
 H     3.264300    -1.542800     1.139300
   24
conf4 -5083.18077606 
Mn    -1.866200     1.127400     0.932100
 C    -2.460800     1.721200    -0.706300
 C    -0.937700    -0.317900     0.064000
 C    -1.272900     0.510100     2.561800
 C    -3.416800     0.353200     1.208600
 C     0.450200     0.420500    -0.168100
 O    -2.856800     2.066100    -1.733800
 O    -1.110900    -1.469300    -0.304300
 O    -0.917400     0.091600     3.576700
 O    -4.443100    -0.167000     1.388200
 O     0.426600     1.594800     0.256300
Br    -2.083600     3.477500     1.879500
 O     1.541800    -0.017100    -0.742100
 C     1.667400    -1.425200    -1.206000
 C     2.746100    -1.391700    -2.269100
 C     2.006000    -2.290800    -0.007500
 K     0.871000     4.067700     0.937900
 H     0.703700    -1.711300    -1.623800
 H     3.699200    -1.054300    -1.849500
 H     2.466500    -0.726800    -3.091100
 H     2.884400    -2.398600    -2.673800
 H     2.942500    -1.964700     0.456200
 H     2.124400    -3.329100    -0.332300
 H     1.204100    -2.258700     0.733800
   24
conf6 -5083.21418313 
Mn    -1.678600    -0.353700    -0.658700
 C    -1.842400    -1.096400    -2.338400
 C    -1.185000    -1.896600     0.081200
 C    -1.550500     0.655600     0.888400
 C    -3.445900    -0.637700    -0.320000
 C     0.300000    -0.011900    -1.251300
 O    -1.961700    -1.506700    -3.407800
 O    -0.867200    -2.909900     0.544400
 O    -1.573500     1.305900     1.837300
 O    -4.565100    -0.817300    -0.104400
 O     0.559500     0.251700    -2.431400
Br    -2.378800     1.894900    -1.701300
 O     1.427100    -0.210700    -0.508300
 C     1.443700    -0.206900     0.934600
 C     2.506600    -1.203700     1.367400
 C     1.719000     1.214900     1.406200
 K    -0.511700     1.696000    -4.207600
 H     0.475000    -0.541500     1.311900
 H     2.263700    -2.206800     1.005400
 H     2.568200    -1.235500     2.459500
 H     3.487800    -0.919100     0.973900
 H     0.973800     1.906800     1.004000
 H     2.707500     1.542400     1.068000
 H     1.689300     1.271000     2.499000
   24
conf7 -5083.21316831 
Mn    -1.594000     0.016200    -0.582100
 C    -0.686700    -1.498400    -1.150600
 C    -1.727400    -0.455000     1.128900
 C    -2.360700     1.680100    -0.288600
 C    -3.194400    -0.727400    -1.024200
 C     0.258000     1.122400    -0.222500
 O    -0.174700    -2.443100    -1.561600
 O    -1.827200    -0.745500     2.246600
 O    -2.827300     2.720400    -0.141600
 O    -4.212700    -1.200000    -1.291700
 O     0.383100     2.263500    -0.674200
Br    -1.413300     0.695800    -3.296800
 O     1.285100     0.749700     0.586300
 C     1.519100    -0.618700     0.986500
 C     2.540700    -1.222000     0.032600
 C     1.979300    -0.589400     2.434500
 K     0.206000     3.360400    -2.953900
 H     0.583600    -1.177400     0.922800
 H     3.493600    -0.687600     0.105100
 H     2.187400    -1.156400    -1.000300
 H     2.714100    -2.275700     0.272800
 H     1.209500    -0.148300     3.074100
 H     2.897400    -0.002100     2.538000
 H     2.178500    -1.606800     2.784900
   24
conf8 -5083.19794903 
Mn    -1.642800     0.423400     0.265000
 C    -2.160300    -1.194100    -0.447900
 C    -1.456700    -0.191400     1.924000
 C    -0.700300     2.098900     0.699500
 C    -3.277000     0.978400     0.580900
 C     0.746600     1.609000     0.338600
 O    -2.513000    -2.200300    -0.888700
 O    -1.346000    -0.573400     3.013700
 O    -0.863700     3.276100     1.005500
 O    -4.331100     1.448700     0.761400
 O     1.834800     2.111600     0.363900
Br    -1.783600     1.442200    -2.068500
 O     0.464900     0.316200    -0.054800
 C     1.505000    -0.630300    -0.486500
 C     1.470700    -1.802400     0.477100
 C     1.226700    -1.001500    -1.931000
 K    -2.943500     3.944300    -0.494800
 H     2.446600    -0.084900    -0.400500
 H     2.266000    -2.509100     0.221400
 H     0.513000    -2.328600     0.417000
 H     1.625800    -1.466100     1.506100
 H     1.197000    -0.111700    -2.563700
 H     0.272900    -1.528500    -2.023900
 H     2.021200    -1.662500    -2.291200
   24
conf9 -5083.19795004 
Mn    -1.157200     0.464600     0.520600
 C    -1.601600    -1.227800    -0.054200
 C    -0.790200    -0.030000     2.189700
 C    -0.318300     2.229500     0.777800
 C    -2.799100     0.916600     0.942300
 C     1.129300     1.826200     0.324500
 O    -1.908800    -2.282600    -0.406500
 O    -0.562500    -0.334000     3.285800
 O    -0.549600     3.408500     1.028600
 O    -3.868600     1.319800     1.184200
 O     2.173300     2.408200     0.230900
Br    -1.566300     1.322400    -1.845700
 O     0.919600     0.494300     0.029000
 C     1.993400    -0.398200    -0.434200
 C     2.129000    -1.506000     0.594200
 C     1.630600    -0.879600    -1.826400
 K    -2.793400     3.822100    -0.318700
 H     2.892900     0.219900    -0.459400
 H     2.954600    -2.166700     0.312800
 H     1.214000    -2.104400     0.645400
 H     2.338800    -1.094600     1.585400
 H     2.443100    -1.502000    -2.214100
 H     1.480800    -0.036300    -2.504100
 H     0.716700    -1.480100    -1.808100
   24
conf10 -5083.21884051
Mn    -2.112800     0.176000    -0.364500
 C    -2.272800     1.211700     1.133500
 C    -2.320200    -1.346800     0.539700
 C    -1.636100    -0.681700    -1.935900
 C    -0.094900     0.151700     0.059300
 C    -3.883700     0.277600    -0.797800
 O    -2.299000     1.912800     2.051400
 O    -2.460700    -2.330700     1.133500
 O    -1.314200    -1.213700    -2.902300
 O     0.600100     1.107300     0.416900
 O    -5.006400     0.326900    -1.060500
Br    -1.809100     2.348000    -1.717300
 O     0.469200    -1.076200    -0.077100
 C     1.910400    -1.281300     0.108700
 C     2.718000    -0.514200    -0.931600
 C     2.343900    -1.035400     1.548200
 K     0.187200     3.631200     0.317800
 H     2.001500    -2.351100    -0.102500
 H     2.307700    -0.685500    -1.931800
 H     3.754100    -0.869200    -0.923200
 H     2.712100     0.558300    -0.730500
 H     3.360900    -1.417100     1.690200
 H     1.684200    -1.566600     2.241500
 H     2.329000     0.027300     1.793800
