# Supplementary material for: ReNeGate: A Reaction Network Graph-Theoretical Tool for Automated Mechanistic Studies in Computational Homogeneous Catalysis
Source: J Chem Theory Comput. 2022 Nov 2;18(12):7470–82. doi: 10.1021/acs.jctc.2c00404 (PMC9753598; doi:10.1021/acs.jctc.2c00404)
Supplement: Supplementary file 3 — ct2c00404_si_003.xyz [file ct2c00404_si_003.xyz]

   89
conf1 -6055.61867415 
 C     2.548500    -0.937300    -2.799500
 C     2.996300    -0.056500    -3.932200
 H     3.158200     0.943600    -3.506800
 H     3.927800    -0.403500    -4.386400
 H     2.201900     0.004600    -4.676700
 O     1.360600    -1.185500    -2.609700
 C     3.563200    -1.477700    -1.840000
 C     4.775700    -0.813000    -1.601900
 C     3.227500    -2.613000    -1.081800
 C     5.624200    -1.259700    -0.587800
 H     5.018500     0.086300    -2.154800
 C     4.093800    -3.074100    -0.091700
 H     2.279700    -3.107000    -1.268400
 C     5.287400    -2.388600     0.164700
 H     6.545400    -0.724000    -0.382400
 H     3.836600    -3.957200     0.484300
 H     5.954700    -2.736500     0.947400
 C    -6.207900     0.395900     0.244600
 C    -6.264000     0.779600    -1.235800
 C    -6.471000     2.272900    -1.440300
 O    -5.048300     0.433300    -1.907100
 H    -5.978300    -0.668000     0.362800
 H    -5.438400     0.983500     0.757400
 H    -7.164900     0.591900     0.738700
 H    -7.101100     0.239000    -1.705300
 H    -6.485800     2.512000    -2.506500
 H    -7.415100     2.598600    -0.993600
 H    -5.656100     2.835700    -0.973600
 H    -4.948700    -0.528800    -1.857200
 C     0.767000    -3.424500     2.338500
 C     0.297100    -1.978500     2.552600
 C     1.357700    -1.218500     3.375700
 O     0.003400    -1.311400     1.349100
 H    -0.003500    -4.034200     1.863300
 H     1.650700    -3.436200     1.689700
 H     1.031600    -3.899500     3.290000
 H    -0.597800    -2.019700     3.198500
 H     1.140100    -0.146600     3.406700
 H     1.380400    -1.591000     4.404700
 H     2.373500    -1.367700     2.980500
Mn    -1.724800    -1.685000     0.362500
 O    -0.292400    -3.903600    -0.952800
 O    -4.192000    -2.247800    -1.135800
 N    -2.528100     0.121700     1.242100
 C    -1.904200     0.534300     2.517800
 H    -0.839600     0.690500     2.367600
 H    -2.032000    -0.270500     3.242700
 H    -2.360500     1.445400     2.916100
 N    -0.976000    -0.308200    -1.084400
 C    -2.826400     2.600900     0.559800
 H    -3.431800     2.609100     1.473200
 H    -3.467400     3.015100    -0.226900
 C    -3.213500    -1.976000    -0.554400
 C    -0.884900    -3.053800    -0.438500
 C    -0.809700     3.560100    -0.632300
 H     0.236300     3.814700    -0.441800
 H    -1.220400     4.361600    -1.255900
 C    -2.476600     1.150100     0.155800
 H    -3.220700     0.825100    -0.574300
 C    -0.856500     2.234700    -1.433200
 H     0.091200     2.102000    -1.961600
 H    -1.661000     2.270200    -2.175800
 C    -1.581900     3.485700     0.701500
 H    -1.871200     4.491400     1.025300
 H    -0.921100     3.083800     1.475200
 C    -1.549800    -0.411200    -2.449300
 H    -2.591700    -0.090700    -2.446700
 H    -1.493100    -1.450300    -2.771900
 H    -0.985800     0.198800    -3.157100
 C    -1.096400     1.055500    -0.489800
 H    -0.349200     1.095600     0.305100
 H     0.012400    -0.519900    -1.213900
 C    -2.416200    -2.704700     1.666500
 O    -2.925100    -3.337100     2.493600
 H    -3.512000    -0.053600     1.433100
 C     3.612900     2.390100     2.748900
 C     2.215700     3.011400     2.677100
 C     2.256500     4.477500     2.254300
 O     1.382900     2.264700     1.775300
 H     3.556300     1.352000     3.097500
 H     4.078500     2.411500     1.757600
 H     4.255300     2.938800     3.445300
 H     1.728900     2.921600     3.655800
 H     1.244100     4.888400     2.207900
 H     2.844800     5.075900     2.957200
 H     2.710100     4.561500     1.260700
 H     1.687700     2.494500     0.865100
 K     2.180500    -0.105700     0.658300
Br     2.780600     2.283800    -1.138400
89
conf4 -6055.63041793
 C         0.372068320923     -3.832939530745      2.377474178787
 C        -0.753017682192     -4.383597740524      3.212414292944
 H        -1.704626059235     -3.979554589154      2.843548075887
 H        -0.804187479018     -5.473348861300      3.129369371530
 H        -0.609084728969     -4.087249413368      4.251615111681
 O         1.160153378238     -3.004154566485      2.843033847096
 C         0.510779776341     -4.279255001415      0.962528880425
 C        -0.597034145423     -4.718369359574      0.223958216901
 C         1.767428666064     -4.193969463871      0.341219786478
 C        -0.450683803811     -5.043661667210     -1.121836848095
 H        -1.579449884656     -4.731766803033      0.679805717813
 C         1.913893037222     -4.548127204227     -0.995414862398
 H         2.621602109083     -3.863280267184      0.924416250889
 C         0.801550302966     -4.965663088361     -1.731105040206
 H        -1.319190667177     -5.345318989647     -1.698172869694
 H         2.889180417991     -4.492729130805     -1.467881907183
 H         0.912735738482     -5.225320256651     -2.779367076664
 C        -2.706832390713      1.376547970516      3.111789090535
 C        -1.377465031160      0.672654612319      3.368910794289
 C        -1.562150730880     -0.767597027285      3.841350121920
 O        -0.556558580171      0.714893674274      2.187950341139
 H        -3.261669686582      0.859909804563      2.322033629511
 H        -3.326816668448      1.381854657754      4.013971037680
 H        -2.545214341133      2.412049441876      2.799848811504
 H        -0.807228895309      1.234444489453      4.118207431718
 H        -0.594652424819     -1.260404304543      3.976286401351
 H        -2.094091905608     -0.792333472897      4.798295628467
 H        -2.146052097773     -1.344569350346      3.116515733365
 H        -0.992966501208      0.197790625661      1.466411090292
 C         2.871124878636     -1.096673792733     -1.595018091300
 C         3.496645608022      0.002647925900     -0.717503731396
 C         4.847065141181      0.424919424984     -1.304519576886
 O         2.549400398796      1.017977911703     -0.530647201760
 H         2.789984768467     -0.744193486353     -2.628998835563
 H         3.487040064246     -2.002546661648     -1.595844355184
 H         1.859262811793     -1.356878282736     -1.271957667854
 H         3.770517793342     -0.472973854887      0.258709875931
 H         4.715120470787      0.947676242379     -2.256186283874
 H         5.397997646140      1.076151442519     -0.624402268155
 H         5.466829349171     -0.459661382225     -1.488710944017
 Mn        2.733092693618      3.007127629792     -0.134171148835
 O         3.538693732665      1.996474780152      2.498757728895
 O         2.530814770113      5.880108723081      0.505245474890
 N         1.843335837199      3.382892122092     -2.184135719023
 C         2.195253240021      2.333010105947     -3.159419385412
 H         1.699651761696      2.478383366300     -4.124243964349
 H         1.938459040096      1.365337902271     -2.735633923297
 H         3.275155839178      2.357135711255     -3.311551093473
 N         0.585330351332      2.754952846015      0.346520128489
 C        -0.512327235130      3.609441309733     -3.214957712030
 H         0.075276567576      3.917770375512     -4.086844378302
 H        -1.269395623730      4.389497937902     -3.074439380659
 C         2.609570479687      4.748565830046      0.254645381274
 C         3.263740107225      2.485313311433      1.481613814844
 C        -2.139610039075      1.899167202567     -2.269685214036
 H        -2.196562649092      0.811257140711     -2.185108263296
 H        -3.153672194600      2.273862691374     -2.445603889357
 C         0.381237357501      3.577549213813     -1.952263672448
 H         0.310270640224      4.554580802452     -1.462531135183
 C        -1.618274045878      2.455698069429     -0.926310849363
 H        -1.945611071635      1.810673355470     -0.108340294334
 H        -2.025618087535      3.457283814644     -0.740103463030
 C        -1.221290081238      2.270391730349     -3.456736712943
 H        -1.798809579106      2.314529463021     -4.385731813074
 H        -0.473658206784      1.482960884116     -3.598121832862
 C        -0.045288616245      3.788608968839      1.191595748644
 H         0.531264336328      3.879495746798      2.113602407234
 H        -1.074632468212      3.526226767424      1.446247768050
 H        -0.037825852764      4.757414763619      0.690612434038
 C        -0.090857284934      2.514861286151     -0.957664991345
 H         0.276097376273      1.534184560645     -1.268571047113
 H         0.483956441768      1.893285020112      0.880008541887
 C         4.383442256599      3.338669265670     -0.745909023000
 O         5.408902716125      3.674231453384     -1.169905326824
 H         2.218699981190      4.263437828583     -2.528037873679
 C        -4.610163519574     -1.259018265724      0.625399533503
 C        -4.204449820905     -2.733010559627      0.673860745128
 C        -4.040382695039     -3.331268309635     -0.724595111475
 O        -2.996338143432     -2.889962083265      1.430457623107
 H        -5.533774217518     -1.117745466194      0.054253389488
 H        -4.767548976540     -0.875351895810      1.637903897827
 H        -3.810199090036     -0.681141362546      0.151615940471
 H        -4.962152999241     -3.301488989994      1.226813795461
 H        -3.235173046345     -2.812701323115     -1.254261874208
 H        -3.785510059196     -4.393794142085     -0.659220873899
 H        -4.963580263691     -3.235152949391     -1.305866972348
 H        -2.307255652676     -2.386133750425      0.944773888721
 K         1.559340694134     -0.742377739036      1.432438860418
 Br       -0.979765674007     -1.053883818550     -0.390851321077
89
conf6 -6055.58047727
 C         0.813231229384     -4.218912869206      2.478959732047
 C        -0.124451442040     -4.891742988616      3.446358294007
 H         0.000446932434     -4.449373566470      4.434771943452
 H        -1.143722870557     -4.691397154611      3.093551907357
 H         0.027322203277     -5.973493412745      3.485001158355
 O         1.351969399700     -3.147615352940      2.768203443898
 C         1.046812141420     -4.829690386532      1.138408621389
 C         0.161574015939     -5.765897874885      0.587463880176
 C         2.143298613516     -4.390281039362      0.381162452175
 C         0.366011418166     -6.243736705977     -0.704455806120
 H        -0.708489993037     -6.085470515808      1.147604958289
 C         2.352244354640     -4.876028291121     -0.905404302858
 H         2.827709244998     -3.678183901691      0.825384548754
 C         1.458447193248     -5.800802608908     -1.452059464030
 H        -0.334355073327     -6.953147838493     -1.133122644008
 H         3.206974438507     -4.536122250156     -1.482239701330
 H         1.614034013662     -6.175964872809     -2.458990394815
 C        -2.532755559690      1.117924285366      4.307376652611
 C        -2.086369906238     -0.164536185460      3.617454425907
 C        -0.956576424921     -0.858498074334      4.385262547181
 O        -3.224709524454     -1.005677025713      3.497454574965
 H        -2.916724002745      0.894001715598      5.308190749346
 H        -1.695768770782      1.816072981283      4.398791765628
 H        -3.334981095610      1.595504645562      3.736511286183
 H        -1.733542285421      0.112476004656      2.610489730212
 H        -1.296912598679     -1.103681448867      5.396744938488
 H        -0.661150118577     -1.797889927146      3.907338927988
 H        -0.074590004823     -0.214450531842      4.463083335636
 H        -2.991904014855     -1.709851159463      2.862317438269
 C         4.663365519478     -0.466247279856     -0.913564786865
 C         3.660791277602     -0.864449778129      0.162809059350
 C         4.309269227805     -1.489277798849      1.388226224169
 O         2.976550911961      0.325154296351      0.641786170192
 H         5.378449020667      0.258350834561     -0.511972920304
 H         5.216293689034     -1.343245182999     -1.265479231685
 H         4.146541479291     -0.022235274517     -1.767171402077
 H         2.921938741111     -1.544595368890     -0.276310148592
 H         3.558767869035     -1.795574778313      2.122157529671
 H         4.888517762801     -2.372939999784      1.100966022482
 H         4.986638679717     -0.773066562547      1.862172835009
 Mn        1.400571425021      2.657340417753      0.223346694018
 O         1.530910203739      0.230252005305     -1.085173535012
 O         0.641208991253      1.747418609098      2.894577386206
 N         1.739569755674      3.626450888343     -1.654932773029
 C         2.669484980427      2.855063856717     -2.515941501628
 H         2.827511350216      3.336609097314     -3.485796330081
 H         2.280707413465      1.848446000201     -2.659622514511
 H         3.624753130038      2.776585821164     -1.995997203756
 N        -0.548764784401      2.411330381986     -0.552342652416
 C         0.353103372068      4.371321055329     -3.712424802706
 H         1.315622656152      4.808590218793     -3.998199472855
 H        -0.378389097593      5.183447039998     -3.789207735187
 C         0.950817737555      2.136583582204      1.833111498181
 C         2.008012023765      0.906567581319     -0.158677380105
 C        -1.458796143209      2.698042109111     -4.319631232641
 H        -1.534182024983      1.659963257661     -4.659097877707
 H        -2.224147357152      3.259927610218     -4.864573500794
 C         0.393870156473      3.895261817822     -2.241706625016
 H        -0.021996824319      4.695508378081     -1.618124734051
 C        -1.763562591655      2.770119294755     -2.802861924363
 H        -2.460383550701      1.979263105881     -2.519893540819
 H        -2.250684346885      3.723154549008     -2.563981579432
 C        -0.054860304333      3.244252107297     -4.669087526938
 H        -0.035632142721      3.602549759647     -5.702876122080
 H         0.682379680240      2.436259778552     -4.612219580830
 C        -1.477336063019      3.293567508659      0.189558902110
 H        -1.617671734181      2.873245228897      1.185108345103
 H        -2.454594387132      3.374343910788     -0.294832975187
 H        -1.063927720887      4.301431572189      0.297012066501
 C        -0.458843761275      2.645856581871     -2.015111333861
 H         0.084985923954      1.770192689429     -2.381657353454
 H        -0.890862366379      1.453801621465     -0.411328884520
 C         2.991721740949      3.178443232793      0.791135556670
 O         4.047767659639      3.542462339877      1.123477948166
 H         2.185494419467      4.524995879225     -1.476846439670
 C        -3.539840640664     -0.536050281307     -1.769930910596
 C        -3.441767403654      0.266636526721     -0.473538263297
 C        -4.536266443020     -0.103648740700      0.523359982523
 O        -2.138600952584      0.075432859665      0.112750334855
 H        -3.442912313165     -1.602269741237     -1.542317677881
 H        -4.501053448834     -0.369375170044     -2.267588761587
 H        -2.735061325364     -0.263702720124     -2.460546155818
 H        -3.502116664372      1.339396503443     -0.694485158729
 H        -4.504297831590     -1.177361042643      0.727436218370
 H        -4.391597560163      0.412159384359      1.474598675389
 H        -5.522706573147      0.149231910816      0.120247488606
 H        -2.129423774747     -0.878864684136      0.378172810750
 K         0.388459046923     -1.102164803983      1.241926966615
 Br       -2.068517226527     -2.968085645920      1.020599835990
89
conf11 -6055.59446604
 C         2.896940885378     -3.525838233139      4.085802763505
 C         3.815625684071     -3.209332077594      5.247633220153
 H         4.728482596477     -2.755824083795      4.862086320056
 H         3.328299486761     -2.513119398223      5.938770415633
 H         4.062625748850     -4.113153795170      5.813342558639
 O         3.231597676852     -3.209307146869      2.945192121232
 C         1.597539225760     -4.198024557521      4.350467460129
 C         1.173482798273     -4.513868208876      5.652520894826
 C         0.751081608497     -4.483877311762      3.269392010705
 C        -0.071621266327     -5.101938222375      5.860667601193
 H         1.807723515072     -4.296563252013      6.504958783449
 C        -0.496413786750     -5.059302921189      3.477720599996
 H         1.050026575177     -4.237241441305      2.260177920051
 C        -0.907970961526     -5.373689511704      4.774220351409
 H        -0.393224625790     -5.342205026922      6.869162949945
 H        -1.141587044426     -5.224557925509      2.621494425386
 H        -1.882750930482     -5.821757351469      4.942307546749
 C        -1.301214404390     -1.640694809999      4.387760735892
 C        -0.516754241882     -0.622582907257      3.565055498481
 C         0.467893552305      0.182035552182      4.402092194741
 O         0.249291452992     -1.265245121601      2.548047810763
 H        -0.620038714352     -2.325423912149      4.899522651464
 H        -1.920373621437     -1.135685619097      5.137125892598
 H        -1.958651638816     -2.235367432063      3.746251569487
 H        -1.229945372586      0.073955438388      3.092940973067
 H         1.170212117755     -0.495932921203      4.900095955442
 H         1.041562226129      0.860369503619      3.765429116652
 H        -0.053797424704      0.763970385081      5.168257285494
 H        -0.316388072273     -1.857859744687      2.000677920661
 C         0.452905874755     -0.281622693242     -4.969256233693
 C         1.742039497462     -0.121965260960     -4.180779836731
 C         2.789056950897      0.753019444390     -4.855927007648
 O         1.384066615924      0.467157408159     -2.905676615882
 H        -0.261985032716     -0.854177112970     -4.375298577048
 H         0.013694669155      0.697168963810     -5.195358081611
 H         0.641489892313     -0.797904260241     -5.916416519379
 H         2.163436741693     -1.105423720207     -3.949820253832
 H         3.110198247156      0.307810863217     -5.803252745766
 H         2.380608180889      1.747157331321     -5.068969675845
 H         3.667533504399      0.871567361680     -4.215770886518
 Mn        1.827029441936      1.757605357363     -1.133095708603
 O         2.500645706089     -1.139248931824     -1.667757448817
 O         2.521257710199      1.446480363275      1.668115655436
 N         1.193329550560      3.775985845861     -1.537535217264
 C         1.418885728624      4.095524324668     -2.964246648258
 H         0.939523218843      3.341090747654     -3.590104957425
 H         2.490818255552      4.059346599043     -3.160669902891
 H         1.038282883731      5.083729605692     -3.242577218106
 N        -0.299199913219      1.452206678396     -0.865349561742
 C        -0.979133829513      5.171609781063     -1.470397888289
 H        -0.272525921129      5.978037382545     -1.696190558195
 H        -1.554525905907      5.513708208293     -0.602821234458
 C         2.229578028041      1.680486701767      0.552129894872
 C         2.038229083965     -0.017285034898     -1.702012904619
 C        -2.997108565980      3.858860681515     -2.287968249779
 H        -3.334914228861      3.372072098077     -3.209173528263
 H        -3.880011079245      4.332980314989     -1.846979855658
 C        -0.214918750155      3.887685459560     -1.069403367364
 H        -0.140154613905      3.854711058873      0.021835043337
 C        -2.452873187445      2.793625464902     -1.307075273340
 H        -2.970936513737      1.842972253893     -1.450676350930
 H        -2.644030051979      3.102144334228     -0.272861385429
 C        -1.942338627385      4.933546931016     -2.640534294032
 H        -2.435475926917      5.869810898246     -2.920048201996
 H        -1.371957395308      4.616799066480     -3.520606477390
 C        -0.756386406283      1.187063310998      0.513795282951
 H        -0.238587771816      0.308206485119      0.894224172769
 H        -1.832683245163      0.996451941022      0.557530121363
 H        -0.515817104617      2.026678263606      1.169360247650
 C        -0.946871289498      2.616896990545     -1.513287611568
 H        -0.774921147483      2.467030158231     -2.585415626159
 H        -0.568000333755      0.619851096506     -1.411405394638
 C         3.518674883955      2.108602821723     -1.510292363861
 O         4.631218928695      2.360666322428     -1.754135154267
 H         1.765643243514      4.407933277796     -0.984449913884
 C        -3.454270766505     -1.238348434936     -0.884119859688
 C        -2.664454325898     -1.423466706660     -2.179921393311
 C        -3.237516223714     -0.628253933649     -3.345475922311
 O        -1.299215784247     -1.020365075783     -2.015999344287
 H        -2.967478968252     -1.797714853439     -0.081245439348
 H        -3.499449436047     -0.180039424942     -0.603501927867
 H        -4.480621469710     -1.604384398633     -0.996729629575
 H        -2.678818474362     -2.492137973667     -2.437606244687
 H        -2.672654318527     -0.819450548583     -4.261558878539
 H        -4.284437318733     -0.895608350792     -3.518852484502
 H        -3.190588746864      0.446595566827     -3.138322294827
 H        -0.889355817285     -1.673045550803     -1.401920442871
 K         2.252241221839     -1.818284299223      0.907701255944
 Br       -0.522533612637     -3.240888145103      0.204897370874
89
conf17 -6055.54864547
 C         0.709562453851     -5.023514767231      1.668153727738
 C         1.725145989170     -5.043278679794      2.783919841881
 H         2.212687373033     -6.023460248636      2.839705722156
 H         2.500051716076     -4.297448485114      2.584688933686
 H         1.243456166528     -4.824090504683      3.737604547076
 O        -0.494023521364     -4.926300415288      1.913279127871
 C         1.187119446952     -5.088129320238      0.258833945278
 C         0.339151240292     -4.640976760176     -0.765835828424
 C         2.486410153464     -5.509549274887     -0.062585220326
 C         0.784506620544     -4.604112215524     -2.082323653822
 H        -0.646744371148     -4.267545644427     -0.524188140787
 C         2.922424441482     -5.497097446856     -1.385365183432
 H         3.159106710751     -5.846138024240      0.718347657690
 C         2.074061381933     -5.039401383642     -2.395728964584
 H         0.130272394905     -4.214248796083     -2.854900480148
 H         3.925893368467     -5.832896315086     -1.626915076608
 H         2.423067052787     -5.009743114730     -3.423345976911
 C        -0.699598439984      5.377404764493      0.982913457290
 C        -1.624426018958      6.529392926598      0.596242214121
 C        -2.997535968312      6.048084072419      0.127172603529
 O        -1.746155212199      7.472183305082      1.665203543504
 H        -1.139508331001      4.772744196908      1.785611198664
 H        -0.517898626351      4.707630140745      0.138319322933
 H         0.263612956132      5.754390392843      1.335193172786
 H        -1.155979144817      7.103040922771     -0.212903508988
 H        -3.489435998740      5.468360182681      0.919222584007
 H        -3.635891851528      6.903499204818     -0.111843704495
 H        -2.916302283112      5.405338242579     -0.754572720477
 H        -2.126640516538      6.996159120918      2.416568661001
 C         3.124880641253     -1.636923493259     -1.743315501506
 C         2.660223863630     -1.813899374807     -0.306516271446
 C         3.784162521646     -1.743372362421      0.717966485622
 O         1.707849046867     -0.749048631469     -0.063427921572
 H         3.823965542836     -2.431591543089     -2.020707258775
 H         2.266332268994     -1.679459668104     -2.419150759509
 H         3.623253350021     -0.670388426925     -1.873061221264
 H         2.129222839620     -2.758266018428     -0.198174045005
 H         4.304793894722     -0.782287324288      0.655252596809
 H         3.375000419942     -1.853183097345      1.724735152758
 H         4.511530834085     -2.544172597634      0.543093020945
 Mn       -0.668236982649      0.344732597409      0.212170504351
 O         0.670403344045     -1.964854647556      1.534235162829
 O        -2.413467269550      0.028328238529      2.494293280816
 N        -1.765220786697      1.538270840438     -1.168207118701
 C        -2.778403870295      2.412054847206     -0.542352172950
 H        -3.339492115244      2.995415821398     -1.274734254751
 H        -2.279531789509      3.100742851428      0.138671131514
 H        -3.452323499200      1.777589319905      0.036535212991
 N        -2.000989248685      4.191621600341     -2.995487221129
 C         0.257589131005      1.183318891912     -2.498639458977
 H        -0.228730341504      0.401044879459     -3.092662703091
 H         0.691635608072      0.676625793126     -1.628474890345
 C        -1.698601937154      0.242486075449      1.574560398297
 C         0.641090596830     -0.973154850503      0.796801865184
 C         0.945529799845      2.950459196245     -4.221395641931
 H         1.544675278480      2.962701786661     -5.137843955455
 H         1.109971411466      3.918156008058     -3.739599980525
 C        -0.799033417638      2.212583537060     -2.077272404867
 H        -0.313193303574      2.994081514006     -1.483224759944
 C        -0.540400360215      2.797268022724     -4.567222224261
 H        -0.688130897412      1.834991302938     -5.071975334790
 H        -0.857748479250      3.566211026990     -5.281240422783
 C         1.418776898440      1.818295003541     -3.281972205336
 H         2.158863742618      2.209680426833     -2.575775538518
 H         1.923399522904      1.031118957538     -3.851251394328
 C        -1.047638038078      5.297434007121     -2.952025354719
 H        -1.580998694949      6.208415989364     -2.667259490873
 H        -0.520100987154      5.495039501611     -3.898034353677
 H        -0.293713673988      5.111629347581     -2.181980269761
 C        -1.466403825171      2.856409926419     -3.320802824833
 H        -2.349988505343      2.244586268373     -3.546459908601
 H        -2.728540586265      4.417726978951     -3.667784515344
 C         0.253415004371      1.649991777515      0.951209512453
 O         0.877660369716      2.483961935698      1.477826177920
 H        -2.264034923132      0.839840211470     -1.723037589793
 C        -0.112254934017     -1.738010222020      4.816215087269
 C        -0.474753940042     -2.923628999587      5.707923537267
 C        -1.601505793974     -3.782688320489      5.144844183637
 O         0.640817461190     -3.809158636245      5.873320557117
 H        -0.971767910101     -1.077142783496      4.658730373848
 H         0.672292505687     -1.129665682968      5.282200888789
 H         0.265568498595     -2.061770409738      3.841922329703
 H        -0.787210555061     -2.543069911371      6.694224269608
 H        -1.858896749999     -4.582632724929      5.844100198658
 H        -2.501077155653     -3.177807637315      4.979470859896
 H        -1.280438277087     -4.258045393068      4.211784997044
 H         1.403736693976     -3.272825465031      6.125922753351
 K        -1.883148034842     -2.727150480807      1.953781855743
 Br       -1.777465389741     -1.561057856625     -1.037275227265
89
conf18 -6055.58378116
 C         0.658043460312     -5.220032457119      0.993373857037
 C         1.249986067857     -5.283087707962      2.381678619284
 H         1.770603057405     -6.236359640221      2.530138965533
 H         1.967925776687     -4.472014165992      2.521101272123
 H         0.445917309066     -5.183573081406      3.110400467917
 O        -0.554446259143     -5.339754360790      0.822060141159
 C         1.559652667063     -5.000720043399     -0.169717265398
 C         1.009774437033     -4.497499276993     -1.358516801755
 C         2.939090841350     -5.241332852950     -0.093277213350
 C         1.830102556633     -4.241148862954     -2.451953769631
 H        -0.043593813702     -4.247348362324     -1.389330330674
 C         3.754574349639     -5.002215587840     -1.197208791236
 H         3.376751099053     -5.618512668949      0.824714972627
 C         3.200732962514     -4.500897491259     -2.376808671161
 H         1.401403696217     -3.824615628825     -3.357795199389
 H         4.820104166998     -5.199945624705     -1.136250831089
 H         3.839282569907     -4.300494122894     -3.231821562009
 C         1.203162154290      4.647396563691      0.565580967347
 C        -0.183411726968      5.259881719408      0.758253587488
 C        -0.468732891825      6.378320129451     -0.233939991677
 O        -1.206254159596      4.274803372778      0.583910462116
 H         1.306851283540      4.266658435131     -0.455394603139
 H         1.988629084319      5.390762252370      0.738130782467
 H         1.360464145036      3.815728792911      1.258904779366
 H        -0.249709234589      5.670497290829      1.778879385003
 H        -0.386991408962      6.006675116954     -1.260588242599
 H        -1.480300461249      6.767646366323     -0.090183388755
 H         0.243676880780      7.198932705043     -0.106992791567
 H        -1.039868624297      3.565576469358      1.224770853556
 C         3.156575376250     -1.048679297692     -1.330147578397
 C         2.585376248455     -1.463518283946      0.016063399640
 C         3.478517657817     -1.108231563200      1.196618554536
 O         1.319902642563     -0.761257897900      0.130858669352
 H         4.087979439385     -1.585690615132     -1.532766171681
 H         2.442477758629     -1.280169310435     -2.124247042576
 H         3.360752932727      0.027121527872     -1.347889614079
 H         2.371712385422     -2.532074792657      0.024535361023
 H         3.003865685546     -1.413866504583      2.131086960381
 H         4.444527507505     -1.617873933993      1.110682245870
 H         3.658914073803     -0.028838705770      1.229837348179
 Mn       -1.248278506944     -0.217504059985      0.318816511347
 O         0.549103501619     -2.276699410267      1.589957389260
 O        -3.357692318096     -1.100955929239      2.086964815007
 N        -2.481563726600      0.936192632827     -0.944069003217
 C        -3.596010207575      1.644546004961     -0.270004280151
 H        -4.211518851275      2.185455641604     -0.990208731896
 H        -3.179939185508      2.354287389612      0.447134736777
 H        -4.191594107362      0.907479616112      0.271570827155
 N        -3.336372439892      3.194259408745     -2.904883161981
 C        -0.270410817720      1.100185757556     -2.031095827295
 H        -0.448899734378      0.276758092569     -2.730018469626
 H         0.147996361627      0.644778539624     -1.125224985782
 C        -2.456540311415     -0.718131145847      1.428562575106
 C         0.294639781847     -1.286560132696      0.885357815892
 C         0.162844099319      3.245687673494     -3.336977920381
 H         0.879728482880      3.681168679610     -4.041341074557
 H        -0.099177350842      4.040061503883     -2.629568613086
 C        -1.592627610974      1.823538021352     -1.747126734418
 H        -1.384006533147      2.690835185495     -1.114643695166
 C        -1.100602070992      2.780202423473     -4.067467308532
 H        -0.829057080583      1.973681768448     -4.759499731883
 H        -1.515413470118      3.586037844863     -4.683578834327
 C         0.800851461875      2.067447067405     -2.578970488061
 H         1.415028369182      2.442923745710     -1.754218586621
 H         1.475059645796      1.513253658534     -3.240512028111
 C        -3.001389531104      4.531184327847     -2.415039616105
 H        -3.919688537174      5.123663397972     -2.365004367885
 H        -2.280201076259      5.083760112354     -3.040642567331
 H        -2.591354688139      4.470790696727     -1.404703765145
 C        -2.209862303950      2.270407113584     -3.092626596800
 H        -2.649174520290      1.367415076490     -3.539026927011
 H        -3.824793395513      3.278135872682     -3.792415186234
 C        -0.761901952588      1.070642497255      1.384392744718
 O        -0.449264500473      1.909987885114      2.147151809222
 H        -2.891287395427      0.250973913021     -1.581081984576
 C        -0.794560969029     -0.990605979542      4.553719607320
 C        -1.061763385040     -2.487196493366      4.707828009408
 C        -2.374839526878     -2.768939018998      5.426432717675
 O        -1.129301182840     -3.136937419347      3.437600027231
 H        -0.663958382166     -0.519942593483      5.533655361472
 H         0.110727198030     -0.814472890002      3.966138411033
 H        -1.629287610386     -0.503938848457      4.043702198436
 H        -0.237641005456     -2.932603826539      5.290240098838
 H        -2.365486828293     -2.354879798397      6.439375320682
 H        -3.203267313629     -2.315107504425      4.872146009489
 H        -2.548480348395     -3.847622417021      5.496493442354
 H        -0.438760200217     -2.757959014678      2.834341855766
 K        -2.527643364990     -3.732379496072      1.326700022697
 Br       -1.797618253986     -2.063757470794     -1.299176612549
89
conf19 	-6055.57372231
 C         0.709601814385     -5.566933975743     -0.437373462885
 C         0.529790355022     -6.929996038145     -1.073921500127
 H         1.479544740858     -7.320542598275     -1.451703840762
 H         0.118529186201     -7.614887353489     -0.332448003969
 H        -0.158329869673     -6.862409566381     -1.923575376091
 O         0.301790558180     -5.377175195325      0.708848684885
 C         1.352687092568     -4.482037618467     -1.220136327529
 C         1.674400371947     -4.641057089539     -2.578333592420
 C         1.579763810969     -3.243210859175     -0.602760202027
 C         2.201579343960     -3.577532777345     -3.304976877865
 H         1.501023582195     -5.588856052761     -3.075922256161
 C         2.103654972840     -2.180476750583     -1.330686888755
 H         1.327673431415     -3.114622583240      0.440907607846
 C         2.412383227588     -2.345071899016     -2.681574604468
 H         2.441142826184     -3.706152692346     -4.355759390955
 H         2.226391454481     -1.219999706628     -0.846490783946
 H         2.812338656128     -1.511829710429     -3.252083301222
 C         1.227991979321      4.506691655609      0.453606219682
 C        -0.154129097475      4.246846443345     -0.134565344636
 C        -1.253641675825      5.050005516595      0.550370880729
 O        -0.168432917133      4.461028885183     -1.557071585885
 H         1.497560378666      5.567575492409      0.374512852522
 H         1.245877245395      4.227090846705      1.510754960513
 H         1.984968947385      3.918433047950     -0.072839629754
 H        -0.377075732122      3.185011308334     -0.026898183064
 H        -1.052655830067      6.126911635043      0.480842035132
 H        -2.220100297394      4.851311438872      0.077947565177
 H        -1.321420373593      4.780357726290      1.607184689697
 H        -0.014347356608      5.402869354813     -1.712713769427
 C         3.880648216585      0.229419777689      1.131968615318
 C         2.781824930099     -0.417750716798      1.961471561536
 C         2.731491230275      0.120955943583      3.387464447709
 O         1.532549957873     -0.109843270403      1.288641121298
 H         4.856464648690      0.063328133602      1.599248056053
 H         3.912255103606     -0.185931538409      0.121452467513
 H         3.713317667256      1.308552125245      1.055940908635
 H         2.900001159592     -1.505335326656      1.981746309215
 H         1.931454529235     -0.363532135117      3.949134653558
 H         3.679597897020     -0.065788035894      3.902822274156
 H         2.545884748422      1.199547557976      3.376510942815
 Mn       -1.180349034131     -0.112741688750      0.666076949285
 O         0.566624925062     -1.850751723731      2.311383293686
 O        -3.135898280167     -1.169825960088      2.531696731688
 N        -2.385858236052      0.694354042638     -0.848203946016
 C        -3.455213318695      1.634295733704     -0.455583265437
 H        -3.997991747464      2.001110925333     -1.330442906509
 H        -3.011667886411      2.473913045491      0.083560058971
 H        -4.134161214392      1.114119828185      0.223670909729
 N        -3.027198383539      1.916017403865     -3.622317457558
 C        -0.040227715242      0.631329670745     -1.666304568066
 H        -0.054638873966     -0.413835700869     -1.979637468392
 H         0.271267679889      0.657072427590     -0.605294669785
 C        -2.347836414219     -0.690946194074      1.802743458640
 C         0.399807894592     -0.858579184425      1.576512313078
 C         0.456112047475      1.960490091801     -3.781346249296
 H         1.247598356348      2.028433812337     -4.535775753234
 H         0.094316848453      2.977645032593     -3.611181921466
 C        -1.431822749002      1.247698533541     -1.855006406420
 H        -1.358112678456      2.318856529190     -1.658453326389
 C        -0.690478617602      1.078661898108     -4.291207143293
 H        -0.316220419044      0.058384482224     -4.439733162193
 H        -1.042419547240      1.421607923669     -5.271089111779
 C         1.027542634534      1.414713261510     -2.454622536460
 H         1.399146339663      2.251087824095     -1.856636223748
 H         1.878108011066      0.750760756881     -2.642733711683
 C        -2.697769945459      3.319279601640     -3.870901632266
 H        -2.032183094853      3.489622390231     -4.733061667440
 H        -2.211498400595      3.755924834129     -2.994481157045
 H        -3.625736006265      3.871102939152     -4.048967227603
 C        -1.898206300982      1.028179471481     -3.308251671058
 H        -2.306842846097      0.010387578227     -3.349722624995
 H        -3.514445943777      1.543664413055     -4.432561102897
 C        -0.948537288765      1.341954361982      1.618577874193
 O        -0.796449826739      2.244079408230      2.349678242071
 H        -2.828345115933     -0.126425473118     -1.262053029410
 C         0.635511873235     -2.221319299881      6.541735982200
 C        -0.649277998203     -2.318490100770      5.720140028146
 C        -1.248751793814     -0.947943097823      5.409015317285
 O        -0.412214573760     -3.054401868329      4.514509545133
 H         1.050578616698     -3.216916283777      6.721216903466
 H         1.386720623595     -1.627826666190      6.007517238169
 H         0.450167349594     -1.739148874386      7.507450346610
 H        -1.382131944239     -2.915248075094      6.277361802117
 H        -0.545970531816     -0.345538172830      4.821880367937
 H        -2.167181996396     -1.048921833752      4.827404648816
 H        -1.472339473925     -0.400145675444      6.330264161960
 H         0.109011139072     -2.483970608322      3.912938291099
 K        -1.311463677732     -3.814070845186      2.117095756216
 Br       -1.604959378752     -2.262332293869     -0.647097212100
89
conf23 -6055.57123477
 C         1.767415613720     -4.035638681830      1.712725054627
 C         1.528408666113     -5.521054094252      1.888599991816
 H         2.438203981434     -6.095976801914      1.692973398959
 H         1.193696146102     -5.713741783337      2.908144289320
 H         0.763609465203     -5.866677334575      1.184985808522
 O         1.467265339130     -3.267310563058      2.633430297905
 C         2.315638723774     -3.538283787902      0.433487407564
 C         2.475254761174     -2.155799683325      0.245950940059
 C         2.598546918914     -4.412954143870     -0.630786301519
 C         2.884935979001     -1.658211662532     -0.986238243579
 H         2.263160981818     -1.469496695622      1.053506777855
 C         3.030091445844     -3.914044180041     -1.854949985485
 H         2.475155379783     -5.483261963570     -0.509941078963
 C         3.166813828511     -2.534976494487     -2.034312849639
 H         2.950766198459     -0.586314794529     -1.126758228431
 H         3.249184434137     -4.595484570490     -2.670640464533
 H         3.488038090602     -2.145367018344     -2.995823949002
 C        -0.913969992104      5.132405916253      2.995075453260
 C         0.614643581983      5.084156073966      2.988293265541
 C         1.146968897012      3.712874316768      3.407361543628
 O         1.139920460717      5.485948869424      1.722952526213
 H        -1.325740835439      4.381217900806      2.312654921670
 H        -1.310906296488      4.926482152339      3.994626276707
 H        -1.265439437204      6.117298912179      2.674698767675
 H         0.993222793490      5.834779358956      3.694108591185
 H         0.780599844309      2.924693316879      2.745947257285
 H         2.239860792567      3.702789280028      3.370386893258
 H         0.831929860563      3.467338837823      4.428783387877
 H         0.661274428660      5.001712736706      1.032228115241
 C         4.591198864997      1.262286268923      0.147194484401
 C         3.502607707553      2.224527938073      0.601198480044
 C         3.750575593133      3.664908753809      0.179809729198
 O         2.218806302689      1.843780236696      0.021662609802
 H         4.658495130708      1.240388949040     -0.946144373631
 H         5.563111876673      1.581097283080      0.538913267986
 H         4.393107866081      0.251187960469      0.508757154365
 H         3.396553791747      2.157671319798      1.686264772484
 H         4.723561912587      4.003450618510      0.552646251142
 H         3.754731226119      3.751293993527     -0.912015931606
 H         2.979920556302      4.323932569618      0.587191690454
 Mn       -0.523202003768      1.114635717403      0.006680462850
 O         1.730430027029      0.662370976843      1.862551606189
 O        -1.712177430234      1.291470328331      2.640889561730
 N        -2.121486995144      0.844640323706     -1.322176160643
 C        -3.383901610087      1.524122920751     -0.957176826667
 H        -4.160885589378      1.366349546045     -1.708066577898
 H        -3.192393706857      2.594907507421     -0.858203624184
 H        -3.698190623355      1.138961682513      0.015152485817
 N        -3.658130723903      1.178305997122     -4.075582396476
 C        -0.087064239555      0.857335123358     -2.772063531457
 H         0.458987550789      1.042285568031     -1.829585012816
 H         0.376124348477      1.584862418925     -3.448287816613
 C        -1.269180120804      1.284415798290      1.548835351847
 C         1.313888116235      1.141555575640      0.796288643823
 C        -0.359007336492     -0.739306536741     -4.716613536739
 H        -0.734681446917     -1.761818756822     -4.835692075461
 H         0.448095280520     -0.619631286480     -5.447392261035
 C        -1.598318868991      1.189367796963     -2.672616566209
 H        -1.708587170820      2.273300976840     -2.763789034766
 C        -1.484455396564      0.263452091655     -5.038505345578
 H        -2.093503501560     -0.100746051295     -5.874118760866
 H        -1.056749974545      1.218993358719     -5.363443261947
 C         0.184475484021     -0.558143314519     -3.279659059302
 H         1.257631787294     -0.760295289765     -3.246411317070
 H        -0.269416251263     -1.274452345134     -2.589225271718
 C        -3.568663730373      2.452749158332     -4.785266966125
 H        -3.018818914916      3.180649207084     -4.181486524928
 H        -4.578720698637      2.847850858497     -4.923728621392
 H        -3.082871448196      2.403895501000     -5.772610543456
 C        -2.386034609601      0.492109807490     -3.811648705424
 H        -2.663865791737     -0.502325174680     -3.432668217747
 H        -4.256617492466      0.549422716587     -4.603809489649
 C        -0.457297567047      2.842976204567     -0.206746056789
 O        -0.432411450465      4.011370533035     -0.317220852990
 H        -2.295746419154     -0.161146972761     -1.295440304002
 C        -2.393788602731     -4.996615349922      3.164629717640
 C        -1.999824799234     -3.530026995046      3.017139317936
 C        -3.165977646718     -2.580791373262      3.252674577786
 O        -0.977573667947     -3.192685812869      3.977690102439
 H        -1.529637792973     -5.650874896943      3.005446920114
 H        -2.784283852556     -5.186960688985      4.169395251232
 H        -3.161114561719     -5.270131216046      2.432913410288
 H        -1.611153729272     -3.350861222707      2.005377217663
 H        -3.530237101638     -2.672660912999      4.281288672360
 H        -2.874869545570     -1.540565337140      3.075581609509
 H        -3.987856773312     -2.812196580472      2.569043078446
 H        -0.144950403904     -3.598685561946      3.677958342586
 K         0.186118240266     -0.865890702681      3.273239295928
 Br       -0.713457124603     -1.401016625922      0.169556094110
89
conf26 -6055.58043356
 C         3.115616125528     -2.351805812678      2.752492109149
 C         4.206467628321     -2.361847358644      3.794176314678
 H         4.648579366741     -1.363473897234      3.843432588527
 H         3.773492585474     -2.618599225895      4.761071059393
 H         4.992965712061     -3.077856162340      3.536577777244
 O         1.941831836380     -2.537183563493      3.081749722717
 C         3.479605802609     -2.140755241450      1.324061382941
 C         2.505536458124     -2.340952876345      0.334780766679
 C         4.766210849435     -1.730287554338      0.942069842323
 C         2.810226792324     -2.150288113927     -1.008368212038
 H         1.504349177251     -2.637990669236      0.617136170154
 C         5.072755777198     -1.543366999021     -0.403087454403
 H         5.522412409311     -1.539771007873      1.694077091283
 C         4.098977839598     -1.762863247977     -1.380114130289
 H         2.033994604138     -2.287313894576     -1.753003354389
 H         6.069396754119     -1.223272633302     -0.689912668303
 H         4.340652717410     -1.616216068119     -2.428124107493
 C         2.979831770279      2.716066936705      4.113052156473
 C         3.025944575079      1.196037723299      4.270156164817
 C         1.740587799087      0.655839169745      4.907779469171
 O         3.300235161822      0.558953318086      3.025024156933
 H         3.906058681421      3.078918383475      3.659008347247
 H         2.142345709775      2.999747417771      3.466255001650
 H         2.847598711287      3.213094532171      5.080116884788
 H         3.871602509017      0.929995820591      4.918154935259
 H         0.876141595084      0.967972748011      4.310783973863
 H         1.777286203249     -0.437250515728      4.961150349964
 H         1.603805061291      1.046394831083      5.921449488154
 H         2.561595191054      0.769849763050      2.415000462275
 C         2.756424305612      1.305763444356     -2.049491380047
 C         2.493713402701      1.491567345733     -0.563244126765
 C         3.279767882113      2.641372097951      0.049229826387
 O         1.066118963678      1.751179923828     -0.457510668140
 H         2.513418875586      2.221645581143     -2.597708958310
 H         3.808308998694      1.062930537371     -2.224606074518
 H         2.139485638010      0.492583972752     -2.440755492360
 H         2.702657073032      0.564821798270     -0.022897826549
 H         4.354592155708      2.463875636247     -0.063167967663
 H         3.027639016376      3.582794046703     -0.449181863571
 H         3.061296468474      2.736410033938      1.113078189330
 Mn       -1.452622143432      1.167592668621     -0.006659172140
 O         0.975724473602      0.980131288766      1.662624056011
 O        -2.547183240159      0.627144715378      2.610019162181
 N        -3.161048175810      0.881647640532     -1.274550278553
 C        -4.358163119158      1.550558558167     -0.725977428358
 H        -5.256697038618      1.293118382271     -1.302093371496
 H        -4.221812825419      2.632950091297     -0.754088566258
 H        -4.501105138583      1.255791743995      0.313381925466
 N        -3.113444355523     -1.204171517001     -3.288872455134
 C        -2.340693413762      2.519502590580     -3.034343628885
 H        -2.519898662167      3.230701554209     -2.224928044614
 H        -2.805443059165      2.952314978029     -3.927848469785
 C        -2.160501686997      0.903072341961      1.526005656319
 C         0.361378483597      1.311922521030      0.633004326857
 C        -0.603364253675      1.461219824459     -4.545256830313
 H         0.361741370668      0.952153208786     -4.445140222504
 H        -0.530388236749      2.094950257912     -5.435968161135
 C        -3.021720351644      1.171119122003     -2.734528886875
 H        -4.036581823990      1.193373861489     -3.158265958987
 C        -1.723681810747      0.411624840848     -4.750867945654
 H        -1.333525668670     -0.462056304435     -5.283917538322
 H        -2.526987456420      0.824663986949     -5.373527333394
 C        -0.842794243885      2.335720557015     -3.292628092498
 H        -0.350263844210      3.306717098343     -3.402842958028
 H        -0.369774980178      1.870880530518     -2.420482890416
 C        -4.086451388382     -1.407632930266     -4.354789711176
 H        -4.664367287801     -2.311512600620     -4.142964096943
 H        -3.653085778635     -1.506236560130     -5.363035516856
 H        -4.790710997131     -0.569525320599     -4.381565427766
 C        -2.272699735153     -0.007245123777     -3.381649605464
 H        -1.407933480545     -0.223787474399     -2.752955070333
 H        -2.526932013838     -2.023533071670     -3.173433676580
 C        -1.655493459770      2.907281770894      0.163926892072
 O        -1.762812650386      4.059073516480      0.311189086108
 H        -3.348990505655     -0.125118764184     -1.259128555396
 C        -4.428031410997     -2.041041890432      0.447178032478
 C        -3.510821038969     -3.085676643778      1.078533649562
 C        -3.370082688292     -2.881468931748      2.588685545634
 O        -3.931144050411     -4.417054295484      0.775763985708
 H        -4.438340152384     -2.144477736222     -0.641571935532
 H        -5.454936845988     -2.139420192113      0.823113351994
 H        -4.077462079471     -1.036968118100      0.699817832325
 H        -2.528426105491     -2.989924707149      0.609306497783
 H        -4.329035260825     -3.050024525945      3.095093750679
 H        -2.644554142713     -3.586156016234      3.009971645267
 H        -3.074055117391     -1.852080663136      2.817474442123
 H        -4.822083144770     -4.523351097141      1.137547810451
 K        -0.230003004427     -1.144840603921      2.664063904205
 Br       -0.811779643932     -1.208536782148     -0.503157670391
89
conf27 -6055.57414408
 C         2.842110086272     -2.549736138325      3.166880686385
 C         3.845709702483     -2.468067254381      4.290321366259
 H         4.220244309830     -1.440952183836      4.343093189559
 H         3.350162801390     -2.712773165321      5.229487515144
 H         4.695258895877     -3.136897426333      4.126369582333
 O         1.642829231890     -2.683163922739      3.412834715675
 C         3.317544513828     -2.432857292918      1.759294503862
 C         2.408949943456     -2.677444694732      0.718396836997
 C         4.634507423771     -2.059994014667      1.445093239275
 C         2.799364108933     -2.540166246779     -0.608906918498
 H         1.400184202481     -2.983101003746      0.963822942202
 C         5.027642848902     -1.932939667890      0.115872736652
 H         5.347674297134     -1.854735971135      2.235380281706
 C         4.111212908130     -2.171803999093     -0.911299429728
 H         2.071248964557     -2.694369769444     -1.396963512369
 H         6.045184062396     -1.638518489336     -0.120600430680
 H         4.418641946746     -2.060890469921     -1.946592638903
 C         0.691007700065      1.716562771106      4.992516157389
 C         2.172714220642      1.418597639724      4.751047120597
 C         2.817891850543      0.721620387813      5.939867207029
 O         2.352934854605      0.572233448145      3.608139951750
 H         0.562914590707      2.435376687710      5.808168554569
 H         0.227755965828      2.129218365235      4.092302554262
 H         0.159351617663      0.799682070634      5.281837579005
 H         2.692987957258      2.372454267244      4.573304761991
 H         2.339926593887     -0.249237472880      6.109882912809
 H         3.883644455674      0.554137075863      5.760566762565
 H         2.710248526491      1.323054782717      6.847523905864
 H         2.069960313114      1.085676855757      2.822538630173
 C         3.227013599194      1.127170832387     -0.354622618831
 C         2.581180675873      2.496059449475     -0.186703723569
 C         3.089510711156      3.528032569370     -1.180188885604
 O         1.154413212136      2.382545929875     -0.423068383108
 H         3.034932791645      0.740593941288     -1.360041674791
 H         4.309923898575      1.188447640711     -0.206071228289
 H         2.821496463446      0.411889339911      0.362015532263
 H         2.722024139010      2.852271836922      0.838589145439
 H         4.164750474423      3.687542592060     -1.049856476539
 H         2.913746116556      3.188961233493     -2.206413783678
 H         2.575464925119      4.482828282570     -1.041270847073
 Mn       -1.375997829221      1.408662561034     -0.215945573891
 O         0.844860484031      1.657649448070      1.686234842797
 O        -2.508562410999      0.863401367743      2.390411229033
 N        -2.779137466857      0.732100495148     -1.625496468520
 C        -4.190226561023      0.784423340122     -1.182502583767
 H        -4.872234723319      0.431264156863     -1.959046579903
 H        -4.439676283776      1.815959618338     -0.924616904766
 H        -4.279608896378      0.175701413388     -0.280504291166
 N        -4.453011821596      0.718484274996     -4.318892390695
 C        -1.013065021743      1.779186247239     -3.054915959982
 H        -0.551085835750      2.043435962405     -2.092481328779
 H        -0.930868450993      2.711585636004     -3.625531988196
 C        -2.113369233351      1.114739987226      1.307849521609
 C         0.346808854468      1.866147535074      0.564268921964
 C        -0.689991888520      0.489323334532     -5.205502783718
 H        -0.598659861229     -0.567380018187     -5.481380931005
 H        -0.051754480579      1.046219259279     -5.899971875794
 C        -2.514924313065      1.430829850253     -2.916240148331
 H        -3.072334400340      2.369984051203     -2.859642513239
 C        -2.152164368896      0.945660565414     -5.387230033881
 H        -2.596452080940      0.464137761364     -6.266296930683
 H        -2.188496089990      2.024650041503     -5.576726295953
 C        -0.204165361611      0.685347890529     -3.750565818741
 H         0.858743148013      0.944351719090     -3.723645451285
 H        -0.297861494344     -0.240678136767     -3.176468308589
 C        -4.948959770383      1.988776403515     -4.844503198641
 H        -4.730438041489      2.796837393269     -4.140206152507
 H        -6.036802722874      1.928454521136     -4.937210944030
 H        -4.538557220815      2.280480177723     -5.824087129064
 C        -2.997559842841      0.613515719024     -4.143006383445
 H        -2.809261522762     -0.443722689355     -3.905023461418
 H        -4.754341708067     -0.031266065841     -4.935283492684
 C        -1.909734405631      3.083454010164     -0.177621110390
 O        -2.249924262288      4.198966461507     -0.130672395013
 H        -2.535543984599     -0.251869910153     -1.748276755135
 C        -3.187372254386     -2.338233100078      1.835488462904
 C        -2.826758954779     -3.812182950640      1.667692005914
 C        -1.321077234953     -4.032838411813      1.632359923104
 O        -3.333851881730     -4.602200709949      2.746406317414
 H        -4.272636675538     -2.183464111645      1.822952546732
 H        -2.820274829529     -1.967076883114      2.799194440099
 H        -2.746391473373     -1.739830892788      1.033794721812
 H        -3.250087203150     -4.169072013122      0.713051837091
 H        -0.884019409498     -3.460685401732      0.809651637540
 H        -0.862586796865     -3.713498262671      2.575277518702
 H        -1.089457477591     -5.092807304784      1.497928107259
 H        -4.288644490334     -4.460379045992      2.786644953020
 K        -0.048361366651     -0.725411351346      2.702786153966
 Br       -0.458565983552     -0.932550759706     -0.494492777841
89
conf28 -6055.59780008
 C         3.350263041355     -2.270111493159      2.170952064863
 C         4.130537775195     -1.438883249272      3.160944703633
 H         4.314516990935     -0.445600794712      2.744937285438
 H         3.548666373540     -1.341797954161      4.076307150213
 H         5.096750782792     -1.909023145464      3.376261594982
 O         2.321360851985     -2.852662236706      2.513915146434
 C         3.836460940849     -2.370869810383      0.767114702619
 C         2.991811240059     -2.942996099551     -0.196052608571
 C         5.090204583042     -1.876569429993      0.377582256274
 C         3.392870967041     -3.012700263131     -1.525766601852
 H         2.008526359430     -3.276341105761      0.107710392750
 C         5.495561544895     -1.960076591755     -0.952278695990
 H         5.748472834792     -1.421103417032      1.108583828004
 C         4.646168510707     -2.526333410267     -1.905290968912
 H         2.723384647295     -3.433739891224     -2.268871888283
 H         6.467966313268     -1.578407562761     -1.246739241762
 H         4.958193680803     -2.581023585230     -2.943910945853
 C         0.757810827284      2.404213084812      4.174860725738
 C         1.237595892252      1.147304950778      4.897616314029
 C         0.318983337564      0.756500156732      6.048235249129
 O         1.296719903380      0.027266833631      4.012339013688
 H        -0.268856343478      2.274571016799      3.825170074689
 H         0.790657561297      3.269740165654      4.844691564204
 H         1.386842657982      2.619574083584      3.307047392099
 H         2.247410564302      1.334678868892      5.299648804424
 H        -0.695052865222      0.587962465794      5.669741456924
 H         0.674448028660     -0.161700142846      6.527564831224
 H         0.279133621153      1.545975871929      6.804835113989
 H         1.688696597504      0.308135819749      3.146574653811
 C         2.619614336526      0.446892617023     -2.570451322884
 C         2.872495088799      0.713879601916     -1.097433452038
 C         3.948444585423      1.758676876557     -0.841876481684
 O         1.611614616151      1.172998658281     -0.534791917886
 H         2.289502405305      1.359950603567     -3.076889050467
 H         3.536716982445      0.095947246803     -3.052613606372
 H         1.852560241528     -0.321702799506     -2.690757633145
 H         3.131281369037     -0.213542152119     -0.586895618210
 H         4.905860161707      1.424496077902     -1.256261385079
 H         3.679417784591      2.710921198801     -1.310435385547
 H         4.067575114655      1.915819468346      0.231601573073
 Mn       -0.565386212128      0.903574702315      0.416314556675
 O         2.212064870736      0.540620035250      1.562127951481
 O        -1.858677591865      0.290562613640      2.927814752011
 N        -2.275311645101      0.909056020546     -0.850082504323
 C        -3.404526759074      1.665106356801     -0.272258769770
 H        -4.297873781742      1.588808249568     -0.905353034839
 H        -3.138921177903      2.716947690470     -0.157225327761
 H        -3.632383106251      1.259603270349      0.713471839010
 N        -2.055885827443     -1.046698656569     -2.970026824549
 C        -1.200807495431      2.598794679737     -2.390251385003
 H        -0.174047740998      2.377467034707     -2.077502978227
 H        -1.571499384870      3.374206380064     -1.715963486930
 C        -1.331654285978      0.592108321350      1.910888222486
 C         1.299293752244      0.844504002300      0.790901475966
 C        -1.452682748633      1.957195939950     -4.860744190680
 H        -1.084449863317      2.245178682663     -5.851309960520
 H        -2.527754441024      1.776454252524     -4.977505256619
 C        -2.016558495948      1.312584199665     -2.258941462358
 H        -2.994069013848      1.471145225451     -2.737415055447
 C        -0.771792955284      0.667346741823     -4.391007217852
 H         0.309317981031      0.836799423602     -4.343264358641
 H        -0.922340832577     -0.134660375094     -5.122013326897
 C        -1.221721022910      3.102664672860     -3.853077665478
 H        -2.004393164575      3.859057134839     -3.978139619560
 H        -0.271740186350      3.602681614023     -4.070700751248
 C        -3.235638321525     -1.097823116772     -3.824034835416
 H        -3.044225102950     -0.902143522617     -4.892234405876
 H        -3.976821803942     -0.372653673218     -3.476515335822
 H        -3.693154282814     -2.085603503025     -3.730690110507
 C        -1.267117911127      0.187330099922     -2.992821051172
 H        -0.386513706936     -0.028615217724     -2.382984416156
 H        -1.443716427249     -1.833904963336     -3.157008785053
 C        -0.594238586656      2.629356344932      0.758956607066
 O        -0.598645716421      3.758997718086      1.048179373253
 H        -2.608976626284     -0.056456563570     -0.915706827339
 C        -5.220214011578     -1.703921230508      1.201014581527
 C        -3.774966173923     -1.973447621672      0.807170121478
 C        -3.302031948712     -3.366332522146      1.223547766214
 O        -3.702351276347     -1.806281760944     -0.610286164099
 H        -5.520988174194     -0.704342808243      0.874827301763
 H        -5.886409979530     -2.432185991685      0.727191077634
 H        -5.345392804661     -1.766936883268      2.286352133652
 H        -3.136209538631     -1.228883489499      1.299730488535
 H        -2.264894440316     -3.514025196817      0.906562974363
 H        -3.362758398868     -3.490154507734      2.312458511595
 H        -3.921832754471     -4.138717956029      0.756387658710
 H        -2.782724352735     -1.941127533424     -0.904324025265
 K        -0.082001209038     -1.932419770142      3.023848161354
 Br       -0.316983228682     -1.579013075916     -0.116468509065
89
conf30 -6055.56604142
 C         3.140663543042     -3.360622484028      2.923011208017
 C         3.477865792140     -4.541427292309      3.810383905990
 H         3.373672090716     -4.268943988521      4.866867942506
 H         2.794263824105     -5.359920448770      3.585596350930
 H         4.512105361036     -4.865321218464      3.660679715547
 O         2.139953921769     -3.399669933485      2.210015143213
 C         4.023576368643     -2.162519170915      2.945003339399
 C         3.876484243195     -1.192168211391      1.941398875145
 C         4.966239123052     -1.957885740899      3.965976697292
 C         4.640916871117     -0.031171336317      1.969478890132
 H         3.160736608108     -1.334212074847      1.143008161971
 C         5.728406204609     -0.791996263493      3.993642466948
 H         5.098499153549     -2.698088730875      4.747791653051
 C         5.565399900153      0.173177632119      2.996714365856
 H         4.497973981953      0.714318045560      1.194731360060
 H         6.447344092787     -0.635291462589      4.791470308211
 H         6.158135307721      1.082428060130      3.022311002951
 C         1.409684594374      1.361331781718      3.303366372249
 C         1.801590995109      0.375838633410      4.391517576061
 C         1.434162116270      0.862354111662      5.788763696626
 O         1.115426653940     -0.868651431373      4.107533950599
 H         0.330764222670      1.539441877040      3.318416856377
 H         1.921140648812      2.314779392634      3.465942900466
 H         1.687139240422      0.994680991096      2.312252423904
 H         2.882659591732      0.188850201576      4.339896739201
 H         0.357869695347      1.049177735786      5.855035861233
 H         1.706459859266      0.124081346033      6.553276009791
 H         1.962963882183      1.791098130128      6.024302631870
 H         1.334717567406     -1.488843818740      4.814036740831
 C         1.704879618253     -0.244937764299     -3.972386204917
 C         2.157897045152      0.028496180508     -2.547496324887
 C         3.467367367538      0.800686419066     -2.458265665755
 O         1.107256203412      0.805053655067     -1.915923351505
 H         1.545486963789      0.695312428865     -4.510585037982
 H         2.463522529183     -0.822587693934     -4.510485931651
 H         0.770720163569     -0.812017372971     -3.975388105350
 H         2.246020158789     -0.909366742839     -1.989773667326
 H         4.280315191085      0.239221765629     -2.931743011022
 H         3.374204809810      1.767948556920     -2.962502657950
 H         3.725427189030      0.975648448504     -1.411710419611
 Mn       -1.004480762346      1.077932366846     -0.678494262036
 O         1.677119216890      0.017868301396      0.139598082659
 O        -1.792806519118      0.841733920299      2.095542138775
 N        -2.831077894438      1.373931395850     -1.746331515091
 C        -3.760919297232      2.282752415063     -1.046937833379
 H        -4.712778495860      2.377622844517     -1.586628577801
 H        -3.310129719828      3.271303220694     -0.952605197728
 H        -3.950786532628      1.895866997971     -0.046513473256
 N        -3.015687979874     -0.630930217598     -4.022027916971
 C        -1.710122843632      2.920870042398     -3.389084342304
 H        -0.691894671221      2.554618143585     -3.213126350074
 H        -1.883008733382      3.717610497378     -2.661951636121
 C        -1.499436685801      0.979357748646      0.959077022316
 C         0.830582646599      0.576672429358     -0.559292911951
 C        -2.336511788515      2.394080304025     -5.814078935280
 H        -2.049849311807      2.657245090877     -6.837980485219
 H        -3.432793381352      2.365022235916     -5.806114116575
 C        -2.670970267521      1.748965413100     -3.181387246416
 H        -3.663739305475      2.042359991660     -3.550952011784
 C        -1.790119919684      1.009455728546     -5.450658344837
 H        -0.698943433308      1.023323746725     -5.554034663604
 H        -2.155542483079      0.248984377992     -6.146076474143
 C        -1.838455020333      3.470628131355     -4.828414666181
 H        -2.523904296121      4.325469334863     -4.843897189670
 H        -0.863370479346      3.850709156537     -5.151618390575
 C        -4.425777253866     -0.426423172614     -4.300418252164
 H        -4.925808171276     -1.398067791462     -4.345005772470
 H        -4.548398603052      0.049984571951     -5.279900182157
 H        -4.974496213878      0.193276858886     -3.566773266391
 C        -2.153847572585      0.546602566699     -4.007712985775
 H        -1.229066168025      0.223871843355     -3.520784808345
 H        -2.867015636915     -1.180869250702     -3.181100978127
 C        -0.607117843199      2.773981866211     -0.439710641961
 O        -0.328789655973      3.883904411548     -0.209069894850
 H        -3.261201107638      0.448026206112     -1.742624922574
 C        -3.159792204997     -2.373573007246      2.273342592721
 C        -4.598975249214     -2.008799106757      1.898874061185
 C        -4.649636826774     -0.821193000429      0.947723868329
 O        -5.246684700995     -3.094120387090      1.231085608141
 H        -3.132254712014     -3.242876380127      2.942456974575
 H        -2.609673366008     -2.606350613424      1.356056406243
 H        -2.679125428315     -1.530144846278      2.780229976524
 H        -5.153292183876     -1.756479182956      2.819350656968
 H        -4.211971660781      0.058516981155      1.425166853166
 H        -4.066258548921     -1.052376066377      0.052401319718
 H        -5.683358188727     -0.605645326349      0.663855261661
 H        -5.208814161449     -3.861562358601      1.816554105037
 K         0.187908101092     -1.602272267930      1.686931591043
 Br       -1.459439379038     -1.395073377967     -1.058998041720
89
conf31 -6055.62440877
 C         1.844115217132     -3.184788741626      2.522164371050
 C         1.239381862762     -4.045799491517      3.596055659752
 H         1.811571624164     -4.961014357690      3.767477719704
 H         1.151932395929     -3.466162355739      4.515516766672
 H         0.231350572912     -4.314967674896      3.251574310037
 O         1.847649352444     -1.959611456128      2.607116558656
 C         2.400951547519     -3.826948244948      1.289438052688
 C         1.931290426552     -5.067241529515      0.831489957842
 C         3.328674380920     -3.103253104167      0.519974051385
 C         2.357947726571     -5.557819567368     -0.403395082900
 H         1.185091247812     -5.607999692231      1.400795296503
 C         3.776312996106     -3.613193106326     -0.697748128603
 H         3.669482107270     -2.138547116387      0.881310627336
 C         3.280079643376     -4.835551699216     -1.166431023431
 H         1.967059447697     -6.500872564134     -0.771744334799
 H         4.499935387993     -3.056716872818     -1.284765261432
 H         3.614562426570     -5.225115192837     -2.123152169615
 C         1.005284745017      6.619999225495      0.132933992405
 C        -0.449370766936      6.214823615004     -0.081092027400
 C        -0.741398104263      5.825131532478     -1.523841764314
 O        -0.799037729297      5.080591442235      0.733440244080
 H         1.197557394085      6.857423042710      1.185152473985
 H         1.679493290560      5.815337194388     -0.170617032848
 H         1.244570680251      7.509725133646     -0.457519485755
 H        -1.102304844935      7.054194130332      0.203116395647
 H        -1.769115528868      5.463051370557     -1.621421370658
 H        -0.614689045645      6.684488387292     -2.188590271746
 H        -0.056264849449      5.036018126837     -1.849444628720
 H        -0.286729384085      5.114397999542      1.553539382921
 C         3.261466978239      0.201026996403     -2.113211322644
 C         1.734762175739      0.365947465796     -2.118020772236
 C         1.122750483096     -0.630744775244     -3.124324210116
 O         1.163701413478      0.226743508750     -0.840991968876
 H         3.748588851679      0.965077112229     -1.504834094570
 H         3.526777032656     -0.777576782306     -1.696681414889
 H         3.671317084087      0.267560331784     -3.127580554913
 H         1.515822757716      1.366259970703     -2.532198581084
 H         0.030974018843     -0.647446865058     -3.047666179038
 H         1.384985027548     -0.348322902131     -4.148872136251
 H         1.510842085394     -1.650842495938     -2.985462570056
 Mn        1.285850813094      1.736767169020      0.506537034825
 O         3.899058702423      0.622057091465      1.312726511932
 O         1.305028979242      3.902403541363      2.501066120284
 N        -0.720300289605      2.286236625999     -0.030608815203
 C        -1.164722743409      1.878550293862     -1.376704263524
 H        -1.109074309901      0.797948740997     -1.480081715354
 H        -0.492247487277      2.324870486665     -2.110606365448
 H        -2.184058094557      2.218046009205     -1.585973027549
 N         0.269079591819      0.383745424034      1.812541893715
 C        -3.105044271794      1.931604741841      0.902582190124
 H        -3.325105399607      2.710194507286      0.165262036119
 H        -3.527612365797      2.290720763400      1.848224596261
 C         1.300187714308      3.023664831324      1.730820935675
 C         2.886101828343      1.088662124582      1.005345331534
 C        -3.536071610175     -0.451558853906      1.649894950184
 H        -3.619440627906     -1.458021006830      1.231131420072
 H        -4.316035327033     -0.362902747617      2.413937608577
 C        -1.575840540696      1.794649837802      1.087033439973
 H        -1.288531483722      2.411823640319      1.943796913495
 C        -2.152269722910     -0.316447053862      2.334297119253
 H        -1.791086348585     -1.310258954962      2.611456565670
 H        -2.239675223582      0.282444116077      3.248191697563
 C        -3.765906237825      0.596235991419      0.539975835166
 H        -4.839404182262      0.740961290667      0.376739124368
 H        -3.353704867206      0.216134687436     -0.399376314222
 C         0.456221059352      0.620609564247      3.263139451980
 H         0.005054163351      1.571004378646      3.551096085592
 H         1.524328463909      0.661564858504      3.471539580062
 H         0.019087657805     -0.184841471262      3.856224459376
 C        -1.161080240584      0.355185797342      1.384521020782
 H        -1.172671037218     -0.190964007423      0.439511841344
 H         0.677275972858     -0.536404125492      1.656217605639
 C         1.989342670022      2.903381198494     -0.649366501857
 O         2.417886331447      3.698239089372     -1.379672022049
 H        -0.755665512599      3.308371174656      0.018928100731
 C        -1.970596539428     -3.670021231406     -2.791844401094
 C        -2.853111716510     -2.520648150657     -2.297967332147
 C        -4.196300765224     -3.010986199455     -1.764164827316
 O        -2.170001777738     -1.765241799348     -1.285186448611
 H        -1.031822527613     -3.285048643058     -3.207603238703
 H        -1.744800986896     -4.349047833022     -1.962126533591
 H        -2.470705407191     -4.243054098687     -3.579461246365
 H        -3.017303138370     -1.813507258914     -3.120011242801
 H        -4.756849070502     -3.548406672633     -2.535700424302
 H        -4.031564322973     -3.687238148801     -0.918121203598
 H        -4.799187858507     -2.166536394616     -1.418583515261
 H        -2.206008505105     -2.307797084794     -0.461564038460
 K         0.442017912999     -2.240112896747     -0.634272551191
 Br       -1.494002449302     -3.713396340497      1.203825084581
89
conf32 -6055.61816135
 C         1.626671883970     -3.315736372221      2.437639079679
 C         0.785104785181     -3.945264345606      3.510642468836
 H        -0.191731773723     -4.159524918087      3.049828676378
 H         1.211284642854     -4.883317551096      3.874399831999
 H         0.649346321418     -3.238683057589      4.330222611819
 O         1.774247218150     -2.093273367635      2.377492403765
 C         2.243299392053     -4.182801980956      1.389380342375
 C         1.676450462670     -5.416820741112      1.033552328781
 C         3.355327474416     -3.697052862735      0.681992831467
 C         2.209623961360     -6.142057671906     -0.031229423334
 H         0.778877338154     -5.764266129809      1.529310825209
 C         3.899689566111     -4.438281398759     -0.363478315949
 H         3.770562473549     -2.734345141769      0.959878234714
 C         3.322039374433     -5.659802543571     -0.724299296287
 H         1.750304073868     -7.080766127128     -0.323482805182
 H         4.764426302520     -4.062520442985     -0.901025456820
 H         3.738476514131     -6.233361945449     -1.546968862442
 C        -1.374401891975      7.380472721972      0.636553381389
 C        -1.143853548392      6.131821718777     -0.209853742483
 C         0.103129812020      6.233194840152     -1.083792566548
 O        -1.083980734740      4.966615964685      0.632785910468
 H        -2.257422348470      7.256490176110      1.268763431613
 H        -0.509714509777      7.569665834423      1.283954959005
 H        -1.517436474541      8.262210113514      0.004027717648
 H        -2.020760752031      5.960004135683     -0.844358414329
 H         0.231874128685      5.336206874254     -1.693570113678
 H         0.042832909025      7.096920912999     -1.753296372277
 H         0.997835009440      6.351764056731     -0.461821111365
 H        -0.299535246071      5.056331132315      1.196168226743
 C         3.301335143331     -1.153136591014     -1.927733778455
 C         2.279507032415     -0.031291422019     -2.165116185829
 C         1.454710556189     -0.308902971204     -3.432483144958
 O         1.444804443536      0.165251631795     -1.046295864798
 H         3.848250117682     -0.975496485718     -0.998877118182
 H         2.825306981376     -2.139110781971     -1.854330939213
 H         4.024647930864     -1.212149636053     -2.749190559493
 H         2.869835942681      0.872402181808     -2.383196263835
 H         0.708038844865      0.478310340407     -3.572315180600
 H         2.090394174861     -0.344930420110     -4.323990893292
 H         0.937254369258     -1.275795208569     -3.368569961542
 Mn        1.593259780402      1.927711186184      0.031339708617
 O         4.443408316134      1.324502653826      0.482842844485
 O         1.632170515921      4.338347379353      1.716969362453
 N        -0.629367476494      2.191640765705     -0.136431572508
 C        -1.211294776541      1.611201619481     -1.358368349497
 H        -0.950545095337      0.560692033263     -1.443319484985
 H        -0.779982233843      2.131444253872     -2.216250393032
 H        -2.299930698478      1.721286651283     -1.391865790039
 N         0.972904637776      0.628477748756      1.664243205240
 C        -2.721121905904      1.558797571271      1.227951894945
 H        -3.188255011256      2.224707973014      0.495679634591
 H        -3.048462435463      1.919876254926      2.209650029047
 C         1.630805704949      3.376878555030      1.051889233608
 C         3.332168892797      1.586541211149      0.294523755422
 C        -2.620571349025     -0.776814114531      2.200630460665
 H        -2.585538748058     -1.820142094154      1.875068079362
 H        -3.290146979010     -0.724461036010      3.066024066256
 C        -1.182373982600      1.693818587112      1.155631042592
 H        -0.871112526635      2.441397892466      1.892109235260
 C        -1.198706902294     -0.344496138929      2.641682647980
 H        -0.615388620920     -1.216815026173      2.945510463629
 H        -1.251632593819      0.327620786568      3.506460082265
 C        -3.174785900802      0.103270335961      1.061290819343
 H        -4.267796338619      0.045301504040      1.039759130794
 H        -2.832962331150     -0.286801162226      0.096244151352
 C         1.368232730993      1.032388505552      3.029465779751
 H         0.848581574696      1.947560897203      3.319127895202
 H         2.440509077787      1.233423735805      3.033409017282
 H         1.155923013289      0.244851830830      3.755541318412
 C        -0.487956302784      0.375303284784      1.495383953315
 H        -0.561857198183     -0.250363667706      0.605607682690
 H         1.448930680461     -0.255381730377      1.486699927827
 C         1.865539369163      2.903622378418     -1.444611341878
 O         1.978205141972      3.514571245898     -2.422886414165
 H        -0.808214061586      3.199480798017     -0.140150359620
 C        -2.055403771942     -3.865924863963     -3.102259135976
 C        -2.647614680185     -2.470394111893     -2.920098354819
 C        -3.750900528666     -2.443868292703     -1.874229770659
 O        -1.609989164113     -1.549150268602     -2.482483777830
 H        -1.199033033218     -3.843154982994     -3.786701657984
 H        -1.743093095484     -4.262558605677     -2.129946046608
 H        -2.801712681927     -4.549246871751     -3.520433163598
 H        -3.037926072716     -2.101480539809     -3.879017018967
 H        -4.576971937523     -3.090827936398     -2.186006217028
 H        -3.366495303871     -2.815922235956     -0.919269870928
 H        -4.133896750250     -1.427703939500     -1.745220128922
 H        -1.185764669477     -1.174365434359     -3.263938716258
 K         0.313004428871     -2.264150002639     -0.705745407437
 Br       -1.574949608385     -4.068350103969      0.775952659359
89
conf33 -6055.61709173
 C         1.337852505436     -3.495055979859      2.151875808870
 C         0.648909514746     -4.743993260730      2.614528630307
 H        -0.134117299369     -4.488604694381      3.329740323664
 H         0.186325638432     -5.202956238790      1.722999252545
 H         1.350631366375     -5.464569333043      3.040789427848
 O         0.808105846029     -2.384752548036      2.310070672886
 C         2.630259969417     -3.601061271609      1.429009205452
 C         2.927303171131     -4.725933081534      0.642421672583
 C         3.534181526351     -2.528570698376      1.485307008672
 C         4.120066125374     -4.766449140439     -0.076623586651
 H         2.192822875761     -5.514558132739      0.522928545578
 C         4.739158077528     -2.591686306360      0.794726733202
 H         3.286111471777     -1.658230964664      2.082819731596
 C         5.029691971865     -3.711145719550      0.010092951366
 H         4.333743629901     -5.620548030047     -0.710800333619
 H         5.434774199524     -1.762002778012      0.847989236704
 H         5.962572457207     -3.754049540402     -0.543861676780
 C        -0.199859468621      7.572737676958      0.483705737285
 C        -0.329987685172      6.275650954250     -0.309180135149
 C         0.834657733981      6.050967470958     -1.269317575220
 O        -0.474633279626      5.158464457529      0.587878348682
 H        -1.035578969085      7.681511317426      1.179795648150
 H         0.733149843409      7.578013131391      1.059967449718
 H        -0.184890162691      8.440127263543     -0.183548733741
 H        -1.269661148093      6.290737551705     -0.872956118347
 H         0.704677451264      5.128105492374     -1.839284553321
 H         0.923911259762      6.880023281797     -1.978102007043
 H         1.778430266404      5.977716216908     -0.717075352683
 H         0.342770849879      5.096353202864      1.106758050676
 C         2.637028891338     -1.556430851675     -1.999521916397
 C         1.574035219329     -0.477295107677     -2.242854730178
 C         0.532521142619     -0.974062801197     -3.261044297242
 O         0.951312428918     -0.060186634399     -1.042096040530
 H         3.388411820968     -1.209117007223     -1.290027379756
 H         2.202814499714     -2.479394521009     -1.596785010495
 H         3.146159548226     -1.823255983407     -2.932578331087
 H         2.085169509704      0.369452761369     -2.727177362228
 H        -0.252757299743     -0.223256786976     -3.399633124713
 H         1.001321069405     -1.151601238035     -4.234720577297
 H         0.071150191094     -1.923459199910     -2.964045748267
 Mn        1.562253058048      1.606266913172     -0.045063057021
 O         4.289716654450      0.622276469338      0.468084735208
 O         2.089207228735      4.004812684607      1.576598073395
 N        -0.586016827895      2.352409464485     -0.180861670497
 C        -1.265455732864      1.900034802033     -1.404599141609
 H        -1.150430244998      0.822852789684     -1.499991755999
 H        -0.763465394223      2.359627320535     -2.258697984018
 H        -2.323868123812      2.179645405975     -1.425371040501
 N         0.709508249722      0.512395705244      1.636988600282
 C        -2.751558496772      2.091285696718      1.193950880039
 H        -3.095534429606      2.862950906174      0.498359365595
 H        -3.005223653597      2.459586056656      2.194572707685
 C         1.897919076272      3.045468564518      0.936139055373
 C         3.215881324814      0.988426852544      0.232086983895
 C        -3.062636107598     -0.291488333037      2.023897975164
 H        -3.153965068942     -1.292950645737      1.589767667198
 H        -3.753940244654     -0.258906956147      2.872230230966
 C        -1.213302531339      1.957028224681      1.109764966659
 H        -0.775950155587      2.637033424664      1.847317686432
 C        -1.619782727005     -0.083512194224      2.543108928455
 H        -1.185316713839     -1.031969384457      2.870558350974
 H        -1.624890597964      0.584131522960      3.412520804090
 C        -3.468075075156      0.754600059692      0.958671312620
 H        -4.552589032538      0.903184601438      0.974050791756
 H        -3.224989571228      0.365231453973     -0.034743689121
 C         1.145228790550      0.893622798342      2.995619485893
 H         0.810407880679      1.904419102565      3.234433900549
 H         2.236118564156      0.884050321467      3.024087143727
 H         0.766262503506      0.199952098280      3.751019778576
 C        -0.765628704795      0.531645120169      1.434255606095
 H        -0.925466418532     -0.038791534071      0.519690165416
 H         1.012094794918     -0.455128704102      1.514740282643
 C         2.017234498118      2.481617629664     -1.541510555170
 O         2.255248817417      3.061415508029     -2.515259748352
 H        -0.559134161325      3.375585732409     -0.175571511724
 C        -2.968936208678     -3.414146081531     -3.134052731250
 C        -3.516020436185     -2.551924620009     -2.001391561851
 C        -3.830975610039     -3.369302994156     -0.757259905542
 O        -2.540441075489     -1.548250821029     -1.610833632025
 H        -2.668353670594     -2.798609735011     -3.990985845113
 H        -2.111085684011     -3.999311299101     -2.785751316214
 H        -3.737739847606     -4.111163926433     -3.482402608963
 H        -4.421575302094     -2.022951545317     -2.333194233190
 H        -4.664636028522     -4.047767372701     -0.960706153080
 H        -2.967605529804     -3.981811485312     -0.473610372092
 H        -4.119331865153     -2.715756110534      0.071787633605
 H        -2.261636526801     -1.084554659437     -2.412012103558
 K        -0.328063646912     -2.329933571151     -0.304604740079
 Br       -0.389065755692     -5.248215185513     -0.838934600359
89
conf36 -6055.57540006
 C         2.617253805836     -2.914332157912      0.911089151178
 C         2.146987490071     -3.237322152925      2.306122466463
 H         2.193089350996     -4.309014961672      2.513722380347
 H         2.740416452002     -2.678804755956      3.028962178046
 H         1.101511251741     -2.914773636749      2.383250495698
 O         3.300766660840     -1.912778370163      0.685100136719
 C         2.213678295788     -3.813106419469     -0.206712005473
 C         3.004400608991     -3.855148058420     -1.364148061452
 C         1.036015028029     -4.572848803512     -0.144492651931
 C         2.637875513996     -4.662752777904     -2.435547348178
 H         3.910384200687     -3.258563602469     -1.398830866746
 C         0.657214034899     -5.358084668048     -1.229561291652
 H         0.397563997264     -4.514222479812      0.728662355196
 C         1.462611532657     -5.413488768678     -2.368852974411
 H         3.260814501540     -4.703600158453     -3.323456532665
 H        -0.266798617954     -5.925440379443     -1.188210976459
 H         1.169382487271     -6.037053920759     -3.207631907678
 C         3.584605807565      2.861754253292     -3.270203155463
 C         2.066961441385      2.941671052401     -3.340505643326
 C         1.549626708756      3.170325538776     -4.756779997770
 O         1.571375726159      1.699024633724     -2.818574954514
 H         3.944954706774      2.026069920637     -3.879459926282
 H         4.040023969420      3.783651927604     -3.642062967464
 H         3.916543675521      2.709959859962     -2.237987110768
 H         1.721023172726      3.760802926049     -2.691336191999
 H         1.905477837544      4.127565028533     -5.150641212186
 H         1.892875746878      2.369959649406     -5.419958778733
 H         0.454901576421      3.185780171746     -4.774308574198
 H         0.600180887845      1.719090906560     -2.804386469877
 C        -5.067064186189      1.113968204924      2.232378622627
 C        -3.896753459596      0.242254902699      2.681762404815
 C        -4.374651255978     -1.092098114565      3.258243689818
 O        -2.960412326772     -0.041150492351      1.663336650305
 H        -4.711576614333      2.036971671616      1.764531699596
 H        -5.709588512091      0.588508968653      1.518557644861
 H        -5.681319941506      1.390570813389      3.096060741925
 H        -3.334647560176      0.787057024837      3.454115876418
 H        -3.516997217568     -1.692594404237      3.572491030564
 H        -5.033215789678     -0.938032453087      4.119948815327
 H        -4.925033583567     -1.654583415334      2.495012078208
 Mn       -2.716817008059     -0.128792348254     -0.092697028271
 O        -1.167353507634      1.255757040062     -2.171233302264
 O        -5.125095656392      1.210712447423     -1.091096982441
 N         1.582595235120      1.387763846387      3.933367128371
 C         1.782083996479      0.007750201214      3.499931606610
 H         2.070961975555     -0.599889176190      4.364394055492
 H         2.546855106696     -0.140759415832      2.719864844828
 H         0.849580526178     -0.396870670062      3.098840200094
 N        -1.250210833854      1.769930878722      4.190816506172
 C         1.569797666627      2.342824826079      1.561014973363
 H         2.225492889983      1.472217729854      1.433573854146
 H         2.222380657199      3.223145408725      1.501374466239
 C        -4.192523103408      0.684144308817     -0.651110177551
 C        -1.788296703114      0.667621930312     -1.369495023914
 C        -0.576479316147      3.386855698915      0.761519107126
 H        -1.256570402360      3.493856001996     -0.090359119003
 H        -0.124741205988      4.374400521741      0.923540315905
 C         0.915671953074      2.280209468579      2.975394133364
 H         0.984848937882      3.281054884521      3.417986651173
 C        -1.360740033271      2.937150674259      2.015764311755
 H        -2.292391594872      2.451503394870      1.720968489654
 H        -1.634149548299      3.814147810117      2.611142135946
 C         0.536607599921      2.393046004831      0.427780221828
 H         1.016383395616      2.652582875050     -0.522230802381
 H         0.088428524670      1.401393013054      0.308987049704
 C        -1.072687777649      2.860338154416      5.145435662064
 H        -1.644565231985      2.630117927659      6.049822506037
 H        -1.477674570866      3.791038273491      4.737025516771
 H        -0.027953274888      3.040400478925      5.442285623842
 C        -0.591102103252      1.927253380374      2.888750546211
 H        -0.691556491576      0.952955628351      2.401806645262
 H        -0.875734693953      0.926338711478      4.614462523200
 C        -3.005184325196     -1.534992150748     -1.148494598346
 O        -3.216885835590     -2.502577026615     -1.751585817262
 H         2.471701950688      1.790632360239      4.214004496203
 C         0.522169389870     -1.138156028680     -4.732259847942
 C        -0.317522329336     -1.772042930759     -3.632442133929
 C        -0.824201390579     -3.160107029606     -4.007710109300
 O         0.517786333296     -1.831390713472     -2.467173366049
 H         0.883302552017     -0.154386228121     -4.421949437397
 H         1.388823427075     -1.771607027708     -4.952311150849
 H        -0.064390873505     -1.025451436356     -5.648873244232
 H        -1.177111503262     -1.121748149041     -3.421101464020
 H         0.017440909158     -3.814833491043     -4.251095993122
 H        -1.384280648964     -3.605058317710     -3.181650583603
 H        -1.490925563120     -3.103570595078     -4.874562983858
 H        -0.014988799269     -2.098496790508     -1.695097817993
 K         1.983013680891     -0.187098863749     -1.000811332735
 Br       -0.492868785801     -1.373028993816      0.617881926212
89
conf37 -6055.56025295
 C         1.902382468997      1.098549244189     -4.544772139059
 C         0.768030163890      1.100757387553     -5.538437760289
 H         1.070075608262      0.694179599579     -6.507250847067
 H        -0.026967619134      0.468968773867     -5.124709942095
 H         0.391514399774      2.118147203706     -5.649374674241
 O         2.096152339862      2.071657676035     -3.812467576190
 C         2.765502060567     -0.110541871790     -4.431048775012
 C         2.327480899355     -1.368261384881     -4.869312526216
 C         4.010260657428      0.004450690904     -3.798042917426
 C         3.124324079757     -2.492505183092     -4.670691403668
 H         1.347835770666     -1.475923389224     -5.317425109218
 C         4.819659530576     -1.114000376743     -3.629044055989
 H         4.323449554284      0.980515893488     -3.445185780183
 C         4.373209248318     -2.366097331737     -4.058559251469
 H         2.770198509972     -3.467670818314     -4.989114611854
 H         5.789469956233     -1.015425237869     -3.151537108442
 H         4.995687138125     -3.243635252514     -3.911689030921
 C         3.594251573833     -1.148358230682      1.027426543293
 C         3.323172989773     -1.558885648415     -0.416037700229
 C         2.591352762830     -2.892065484269     -0.528112904364
 O         2.571933172459     -0.510800819608     -1.034892696183
 H         2.656053286155     -1.095127275250      1.586369319921
 H         4.259535093401     -1.865619970440      1.519419798453
 H         4.073327407600     -0.163448678049      1.055448325473
 H         4.284016716574     -1.642011459089     -0.946836275547
 H         2.446053529907     -3.155797787303     -1.580652505144
 H         3.174381925761     -3.690305864820     -0.056897745878
 H         1.607686925941     -2.848202581321     -0.051340702990
 H         1.857844950406     -0.894315696296     -1.586017318102
 C        -4.731585797222     -2.444032992848      2.080975442775
 C        -3.744770155180     -1.555225964754      2.834301791103
 C        -2.429913306978     -2.272311390837      3.134340481631
 O        -3.478744671732     -0.395027130447      2.056123385859
 H        -4.997347035242     -3.320795518802      2.680034614423
 H        -5.646398048553     -1.892469499960      1.846998821018
 H        -4.281839501100     -2.787482487315      1.144026481470
 H        -4.203694452604     -1.211728492537      3.771796556226
 H        -2.603530431663     -3.139730311319      3.779268782292
 H        -1.967190342012     -2.614222124059      2.202842008746
 H        -1.734717368859     -1.598874775767      3.644334931000
 Mn       -2.628333664937      0.185859703186      0.672714468656
 O         0.173779086835     -0.566544884600      0.944180162071
 O        -1.937723037190      2.595388652079     -0.892080239572
 N        -0.307212948050      5.675436009702      1.654708074758
 C        -1.650480964395      5.601432125825      1.077604156679
 H        -1.793874494706      6.458248334824      0.413802555450
 H        -2.467930879672      5.605216005119      1.816456865027
 H        -1.753511903687      4.700574679891      0.468613016524
 N         1.484708670671      3.495750339041      0.930983727684
 C        -0.968027202147      4.384401183956      3.789295912618
 H        -1.642165320936      5.243227646202      3.882045827661
 H        -0.418471168375      4.326410801647      4.736565624818
 C        -2.218754616904      1.624624235453     -0.311221832061
 C        -0.927719822549     -0.281891418535      0.731411287801
 C        -0.818888948370      1.863796782064      3.563361049299
 H        -1.331885565126      1.040555408868      3.057805779194
 H        -0.619893911254      1.515590298565      4.582637315354
 C         0.044292123333      4.633439888878      2.632740133896
 H         0.986774893544      4.971657985782      3.080393566133
 C         0.527053676084      2.175578462805      2.863986651839
 H         0.908161441242      1.285454427574      2.357539065144
 H         1.277729985970      2.456042467843      3.612345710126
 C        -1.760476649774      3.085081176509      3.603693680258
 H        -2.496745155183      2.964779340041      4.404927167756
 H        -2.335532031790      3.140302486098      2.671426834849
 C         2.820970412515      3.472315736284      1.538740773529
 H         2.948022181572      4.153348787205      2.394323092467
 H         3.555401793544      3.751821828072      0.777718568101
 H         3.061942489805      2.460498418004      1.875500547064
 C         0.356630686823      3.325742183621      1.871718271751
 H        -0.509959274736      3.091058817135      1.244452881081
 H         1.334226410794      4.423919522731      0.529575539331
 C        -3.042532730349     -0.763464556973     -0.785527528378
 O        -3.488974124705     -1.415684741522     -1.623039970560
 H        -0.185116441623      6.585725577352      2.088162779888
 C        -0.472999719638     -4.522254518658     -2.099916294827
 C        -1.502043185134     -4.060488687596     -1.067781857376
 C        -1.899679787746     -5.159299297329     -0.092872879759
 O        -0.980894536233     -2.981274889166     -0.287114529856
 H         0.419492121906     -4.913558423176     -1.600043838039
 H        -0.886864338904     -5.307868303590     -2.741598653203
 H        -0.178796767706     -3.675554235153     -2.727534020020
 H        -2.399847564723     -3.715699185788     -1.603015090851
 H        -2.633853151837     -4.786934011693      0.628167733692
 H        -2.336325660310     -6.011591206704     -0.622791335296
 H        -1.021398699684     -5.505296901295      0.462231262463
 H        -0.670071201181     -2.305362362165     -0.923609533500
 K         1.236077309171      1.726435392208     -1.257731159659
 Br       -0.256416804682     -0.720870519591     -2.592689245913
89
conf39 -6055.62029688
 C         1.445948455055     -2.081857573534      3.043072658328
 C         0.553306179155     -2.644785057747      4.113421159483
 H         1.011931191777     -3.492309478663      4.629827981300
 H         0.302095860190     -1.855797368331      4.822534142012
 H        -0.365747611963     -2.996652322323      3.621461816716
 O         1.572149173120     -0.868198108559      2.893525607717
 C         2.145981446990     -3.014784004423      2.105554518509
 C         1.737792872836     -4.350529646653      1.956550616484
 C         3.178672204056     -2.507079395890      1.296443482790
 C         2.337147103219     -5.157630029203      0.987811031338
 H         0.911085964867     -4.735338361818      2.540660850957
 C         3.787611992254     -3.322716231309      0.345372804358
 H         3.474167463756     -1.470249327882      1.412582843122
 C         3.361740812873     -4.646987095952      0.185167609437
 H         1.999556914642     -6.180743835232      0.856823993197
 H         4.581649232466     -2.926199146862     -0.278184411351
 H         3.828467017686     -5.278395009315     -0.564893687787
 C        -0.908135845582      6.883713525551      2.539704051375
 C        -1.008377879434      5.362419380288      2.460764000823
 C        -2.373682687740      4.842274982800      2.887265361301
 O        -0.807620581623      4.910530130337      1.116558819006
 H         0.078872201698      7.228817730064      2.212521546812
 H        -1.663144042916      7.344889020581      1.895298974533
 H        -1.062068983802      7.234486417477      3.565275355042
 H        -0.240237951464      4.918477737887      3.115360415630
 H        -3.151905433102      5.255845118162      2.237918499052
 H        -2.409979592485      3.751680125985      2.813601687462
 H        -2.592881575763      5.127106042345      3.920229216801
 H         0.069772925514      5.187658397399      0.815046728088
 C         1.715428650383     -1.048542206964     -3.658068131123
 C         2.344984860405     -1.067056006596     -2.255253604235
 C         3.838351200431     -0.721843536706     -2.328685766164
 O         1.596448504235     -0.333531194630     -1.319408648731
 H         2.247395210606     -1.724147376029     -4.337872320729
 H         0.667093050569     -1.360602212407     -3.616555983115
 H         1.748941187597     -0.044426213341     -4.088628301045
 H         2.342633502615     -2.135077915099     -1.940191822930
 H         4.009043275505      0.262951054497     -2.770549435422
 H         4.284968732450     -0.733043222246     -1.332488577420
 H         4.364230224355     -1.456668985443     -2.948850245193
 Mn        1.698392596897      1.689341498119     -0.975768620429
 O         4.349726500773      1.385210091047      0.262141553166
 O         1.719223536929      4.554045324598     -0.298559086346
 N        -0.483552102939      1.876737844405     -1.537399929973
 C        -0.993248852349      0.873358973978     -2.490616393020
 H        -0.848117749452     -0.126918956703     -2.096222198770
 H        -0.424290871190      0.956848590630     -3.416679533207
 H        -2.056411258152      1.015822401758     -2.708206896061
 N         0.799030843716      1.108647735298      0.914714490950
 C        -2.744143900245      1.935530103571     -0.282746262373
 H        -3.087292965577      2.273348113760     -1.267189458055
 H        -3.103994114700      2.686651198509      0.429845888016
 C         1.683834692217      3.415464243787     -0.554957958383
 C         3.334283775253      1.513417799866     -0.279323282220
 C        -2.930619861317      0.140881099569      1.506163079616
 H        -2.946466343768     -0.949714069298      1.578999333042
 H        -3.654875974163      0.525981582075      2.232310282240
 C        -1.199735124670      1.949131504314     -0.225534922534
 H        -0.902063889324      2.905170761776      0.207748573411
 C        -1.520174965570      0.640478050455      1.903915865383
 H        -1.043389100089     -0.073234251423      2.581671889830
 H        -1.591052678012      1.593899450881      2.439252374847
 C        -3.338144684642      0.569138682034      0.079078622852
 H        -4.430018551079      0.604736035567     -0.000226422713
 H        -3.005626831863     -0.186122183397     -0.639794549447
 C         1.048964198506      2.022959200537      2.053297077243
 H         0.544766753771      2.973932636086      1.881054798976
 H         2.123044994490      2.199332924683      2.124190807997
 H         0.709896568487      1.586684384950      2.994110615153
 C        -0.647119920046      0.835669457880      0.663931015734
 H        -0.668726536926     -0.091420670853      0.088193632656
 H         1.236330113321      0.223559739340      1.172572669576
 C         2.254975412758      2.120430681293     -2.622692408064
 O         2.570012293987      2.440553666403     -3.691089901753
 H        -0.581944460606      2.788027852309     -1.978580036869
 C        -2.509955656850     -2.521112846060     -3.867877147210
 C        -2.769147705817     -3.118441723756     -2.493009258242
 C        -2.212876892115     -4.534787193468     -2.343107009125
 O        -2.167221829315     -2.239009250649     -1.534555338866
 H        -2.902098830094     -1.501850882042     -3.922608909533
 H        -1.433290182128     -2.485889017225     -4.070109345217
 H        -2.985069478540     -3.121844680165     -4.649097139428
 H        -3.854311303800     -3.145282557001     -2.313514487021
 H        -1.142871097133     -4.553733678697     -2.590104981261
 H        -2.334853432377     -4.883117860674     -1.313389062066
 H        -2.722616524138     -5.231487436155     -3.016493573765
 H        -2.369312937032     -2.584896093726     -0.632150064795
 K         0.314192467782     -2.480804303595     -0.538788374264
 Br       -1.815930368301     -3.467055774809      1.405947143892
89
conf40 -6055.61738695
 C         1.636019357726     -3.177325352380      2.690374849975
 C         0.707723133617     -3.570074233392      3.806001938057
 H         0.948776719872     -2.988893420077      4.696203514820
 H        -0.318615653402     -3.338445659246      3.483545202387
 H         0.759906809675     -4.640343188733      4.024220513036
 O         2.336311491180     -2.169421659130      2.769835693668
 C         1.658271693033     -3.993928843616      1.436952366340
 C         0.633070137057     -4.906108935647      1.135112630043
 C         2.689097124475     -3.771102166495      0.505929036980
 C         0.625632000240     -5.561703747566     -0.097502720266
 H        -0.191246198682     -5.047687372964      1.822872507802
 C         2.688010892382     -4.443826772960     -0.713334117887
 H         3.465262242969     -3.053462830398      0.746618805789
 C         1.651571159188     -5.334205497127     -1.019231893944
 H        -0.183970176176     -6.243213683001     -0.338154069249
 H         3.482843005062     -4.265476061723     -1.429588964979
 H         1.644608256281     -5.847904533447     -1.975871925337
 C        -4.996051563470      4.747568081437     -0.480383613271
 C        -4.041326157637      3.587997280681     -0.208064055413
 C        -4.740909591118      2.231495593622     -0.209063236496
 O        -2.943717201156      3.609966236392     -1.135400069804
 H        -4.455381564213      5.697773378353     -0.485267466037
 H        -5.485103986422      4.624040272403     -1.455106038522
 H        -5.782317007780      4.796674523143      0.279523197907
 H        -3.563249793936      3.740929014708      0.764970313340
 H        -5.231151140495      2.053866616242     -1.174735627828
 H        -4.021553458758      1.429262683472     -0.032846926424
 H        -5.512609360933      2.190023448567      0.566465902823
 H        -3.312503190943      3.527404723855     -2.025706079410
 C         1.375103465623     -0.526352488114     -3.389527125398
 C         2.166223830456     -1.164021611041     -2.234191030952
 C         3.618111650608     -1.424427434840     -2.655074935750
 O         2.002124901724     -0.471896349093     -1.023383330238
 H         1.423033811754     -1.147732098431     -4.291353819383
 H         0.321527825279     -0.400884216266     -3.118437348322
 H         1.772367787250      0.460774710149     -3.638148881623
 H         1.745086436686     -2.186295698385     -2.108141231737
 H         3.646704098703     -2.115562581282     -3.505312212785
 H         4.125110528387     -0.505606864001     -2.960448660755
 H         4.181531695163     -1.869741990000     -1.832315963777
 Mn        3.047212458549      1.182419105495     -0.406279190371
 O         5.536478728516     -0.351530021126     -0.088309759561
 O         4.288359495759      3.580931440126      0.777397855940
 N         1.100718269593      2.323273951173     -0.249371263566
 C         0.022719455686      1.902682865894     -1.168839506149
 H        -0.202130112054      0.852512536503     -1.021175720526
 H         0.388884339493      2.019859312724     -2.189509162083
 H        -0.892444847216      2.484972226744     -1.040533860888
 N         2.380179174053      0.464043338546      1.530643250173
 C        -0.616796490764      2.859226482603      1.607805155222
 H        -0.975092915287      3.551435318524      0.839188190110
 H        -0.482693246631      3.453302075000      2.519581095263
 C         3.811914739356      2.627997619236      0.313465408132
 C         4.568425446197      0.259030780983     -0.268403277005
 C        -1.196600705751      0.816193499556      3.017085504827
 H        -1.655723757988     -0.165437316612      2.869628972642
 H        -1.549181267864      1.200199514514      3.980482318311
 C         0.763892006136      2.286880979208      1.206289768604
 H         1.537727768099      2.896169587961      1.684252793189
 C         0.340396375309      0.653092419460      3.080244079858
 H         0.603985038047     -0.336086335588      3.463212677819
 H         0.775815798674      1.388908131025      3.766634926511
 C        -1.645396607406      1.754137820834      1.876224559808
 H        -2.613792636891      2.198356640318      2.126028204351
 H        -1.807249718499      1.176710734841      0.961705194566
 C         3.234188298298      0.803601288879      2.689606701521
 H         3.218025705854      1.879791808270      2.869807135895
 H         4.259363081479      0.511893905935      2.458844105434
 H         2.916165352431      0.274558289299      3.589527488544
 C         0.948214525299      0.846585977056      1.690689029888
 H         0.404066019272      0.203114674434      0.998410947671
 H         2.409149846998     -0.552792747672      1.450974893299
 C         3.400401789694      1.810166576275     -2.043492965924
 O         3.609899916785      2.260465582252     -3.091552854353
 H         1.320613458341      3.289724033710     -0.478354459159
 C        -2.958384706635      0.234552750234     -2.879052899798
 C        -3.272390174108     -0.769297292663     -1.778885360870
 C        -3.139520933203     -2.221100844285     -2.242579051150
 O        -2.369804257478     -0.494160840923     -0.702100537863
 H        -2.996878258018      1.249698559018     -2.477755183038
 H        -1.950368710793      0.064648784159     -3.273314407829
 H        -3.669147133273      0.143982375186     -3.706071903611
 H        -4.301963016601     -0.605688365434     -1.428429895771
 H        -2.150574423404     -2.393387069596     -2.688468919334
 H        -3.270639007249     -2.906474815594     -1.399552583616
 H        -3.888003711438     -2.460446915009     -3.004952758613
 H        -2.612057249409     -1.051730408762      0.076645034887
 K        -0.093476463053     -1.938516514320     -0.418291775480
 Br       -2.182261746173     -2.594141772055      1.699007876717
89
conf43 -6055.63211057
 C        -0.252477002646     -4.536888904069     -2.452768825592
 C         1.102973056710     -4.713920436506     -3.103650819621
 H         1.009372536306     -4.837887367081     -4.187265395414
 H         1.725050778398     -3.832888586009     -2.918636316817
 H         1.585055783496     -5.590974967076     -2.672194033820
 O        -0.599995606044     -5.249993569133     -1.522406731173
 C        -1.165819920039     -3.463428395551     -2.968712089861
 C        -2.469669874344     -3.389397758477     -2.450180727828
 C        -0.754388782292     -2.523140802752     -3.928245803697
 C        -3.344588072577     -2.394094124784     -2.880109571088
 H        -2.766088681395     -4.106618194880     -1.694965798141
 C        -1.631321944971     -1.523859925965     -4.356430390047
 H         0.252102459809     -2.556661326782     -4.329998240270
 C        -2.926739681907     -1.458031390016     -3.833016672737
 H        -4.343408530195     -2.334815176912     -2.460595787355
 H        -1.303396350374     -0.796173290633     -5.091540954649
 H        -3.604122617447     -0.675051020361     -4.159534451730
 C        -0.058008109843     -3.157434253945      1.551697193390
 C        -1.506116784900     -3.551176668724      1.259331781475
 C        -2.256211792402     -3.972060872235      2.519740433478
 O        -2.192730800097     -2.463395286685      0.617480904578
 H        -0.043979157615     -2.275211208091      2.199255763060
 H         0.482238835524     -3.969865425473      2.048375612940
 H         0.474855686692     -2.922458200491      0.624135619699
 H        -1.517249043416     -4.364024769516      0.528175524874
 H        -2.250715840097     -3.160074301205      3.256362067109
 H        -3.296120044668     -4.211200365028      2.280214818501
 H        -1.793682606802     -4.852405495498      2.977943179220
 H        -2.221866571657     -1.721183738431      1.259524501934
 C         0.715221134389      1.227776565231     -3.199499660094
 C         0.861732547056      2.092439892737     -1.933991999409
 C        -0.393385821889      2.948052460706     -1.714985735939
 O         1.116583208350      1.340346864470     -0.772643601067
 H         1.557318134831      0.538511551947     -3.305398845821
 H        -0.207050223646      0.635680992329     -3.188388316315
 H         0.675573093969      1.853318568024     -4.098259191994
 H         1.693258815666      2.788513436032     -2.142877146140
 H        -0.594607104227      3.582985492118     -2.585661967425
 H        -1.280847933912      2.333272369248     -1.532549319656
 H        -0.268581418500      3.592894969362     -0.840226421145
 Mn        2.949679899287      0.618059830123     -0.269618735258
 O         4.291861824622      1.511982598627     -2.739443022354
 O         1.991346401087     -1.901049662075     -1.415213301476
 N         3.447271178052      2.618986656337      0.757318337594
 C         2.757848531247      3.781975250698      0.171907029933
 H         1.689762620787      3.580427913366      0.141714616355
 H         3.107440654074      3.910304533815     -0.853203940554
 H         2.949672545178      4.705778995526      0.727162423732
 N         1.898105476564      0.321869335846      1.641879412502
 C         3.234976122341      3.595433223362      3.131948416263
 H         3.886294648465      4.361240834203      2.695719274774
 H         3.719548881427      3.287589837917      4.065328717040
 C         2.437560206260     -0.927775213049     -0.955233010214
 C         3.762532642146      1.135008709038     -1.780918981281
 C         0.964931411368      3.103746643451      4.165549405483
 H        -0.086169692033      3.284327303862      3.919944853060
 H         1.058155599749      3.202360032110      5.252118191082
 C         3.163699176818      2.362567893843      2.198483349542
 H         3.939543269278      1.655770752809      2.511545597452
 C         1.329477476251      1.660517521578      3.755239313670
 H         0.454582268423      1.015545018147      3.852588062121
 H         2.117798536556      1.266442948866      4.408797479034
 C         1.846403858546      4.160918208260      3.458994410742
 H         1.943814796651      5.055670502047      4.082148738167
 H         1.359899486559      4.486266601215      2.533483153328
 C         2.405723555606     -0.761762329184      2.506926764776
 H         1.756037751040     -0.933034112726      3.369320992864
 H         3.410439301142     -0.523929955387      2.861308620615
 H         2.462665241602     -1.680109508360      1.921827950544
 C         1.811306025731      1.655686586315      2.303585635081
 H         1.074259663052      2.190810659924      1.700308545250
 H         0.920553854574      0.106100220738      1.420559885185
 C         4.492915507792     -0.017913535694      0.390063115185
 O         5.494418961601     -0.420980332887      0.816885428742
 H         4.448740070907      2.768228930813      0.659776670096
 C        -4.933589326380     -0.469387387235      0.251487033050
 C        -4.612882644492      0.663910406848     -0.721416029587
 C        -5.403367057656      1.935246584795     -0.421584631477
 O        -3.207558150771      0.948922483702     -0.728146889277
 H        -5.998024209243     -0.724458788951      0.213850347611
 H        -4.345514535773     -1.362800344729      0.026291866985
 H        -4.688279869361     -0.164318020487      1.274615976970
 H        -4.833744626900      0.337667735133     -1.746036539265
 H        -6.481413162286      1.757618788869     -0.497760599591
 H        -5.187586220397      2.283134732606      0.594935930618
 H        -5.128502582036      2.729138567683     -1.121468500346
 H        -2.918024258294      1.073909717301      0.201352607149
 K        -0.992520207928     -0.527541783660     -0.892393425307
 Br       -1.543529654530      0.412071074751      2.037136867978
89
conf44 -6055.59443592
 C         1.261696008559     -3.680826782058      1.103559283672
 C         1.537266142830     -3.161208400275      2.491133029801
 H         2.602831235945     -2.955760044516      2.590150723980
 H         0.958126659416     -2.238663066526      2.633889522565
 H         1.225837087876     -3.879212207872      3.256519727158
 O         2.130374394183     -3.712345214587      0.242250243155
 C        -0.129324015957     -4.149473899513      0.776477088204
 C        -1.189931138794     -4.042909000319      1.686721142815
 C        -0.366109544215     -4.692113950697     -0.497131531444
 C        -2.461445743967     -4.503290044885      1.337365835191
 H        -1.033669984235     -3.585016518855      2.655094962405
 C        -1.638275303488     -5.136704199127     -0.849870667574
 H         0.467382939416     -4.746841697013     -1.188246994104
 C        -2.688556512412     -5.053144775372      0.073057455326
 H        -3.267612509551     -4.445737487609      2.062772804324
 H        -1.812349039136     -5.564401011864     -1.832373373769
 H        -3.675059950151     -5.421733289423     -0.193980441680
 C        -0.764369371946     -1.942329457714     -5.032134254065
 C        -2.109633469168     -1.590622181098     -4.404254967128
 C        -2.777088467557     -2.787207767645     -3.740380421793
 O        -1.944863254443     -0.586740148362     -3.383677863469
 H        -0.084448252339     -2.334868686849     -4.270274844018
 H        -0.887763173667     -2.696128049415     -5.816115597573
 H        -0.300900159379     -1.059597602364     -5.483911541358
 H        -2.784094091436     -1.195062517381     -5.177768353616
 H        -2.099601170345     -3.262598011648     -3.022274194967
 H        -3.690891921614     -2.482967665420     -3.219977267028
 H        -3.043598124763     -3.539194340426     -4.488307521317
 H        -1.490007972857      0.170694394416     -3.779435194898
 C        -1.845028486808      2.198292553547     -0.989036748841
 C        -0.565157718452      3.031577272323     -1.067436187877
 C        -0.611490716780      4.211280788304     -0.096870698373
 O         0.536488823258      2.222084005814     -0.715134002012
 H        -1.850675006142      1.428874078074     -1.767700039957
 H        -1.878491494200      1.715754682156     -0.008401339516
 H        -2.739787900953      2.815030818009     -1.122670908585
 H        -0.446991763177      3.418121396004     -2.093921933211
 H        -0.744623680864      3.840029871507      0.924348191502
 H         0.323162547359      4.777638125195     -0.138986251842
 H        -1.437603902935      4.889222097418     -0.336233144127
 Mn        1.514999410598      0.951921083694     -1.553064363022
 O         0.188422976895      1.431341621054     -4.130003247356
 O         0.812563197148     -1.878073314064     -1.819072404427
 N         4.323027822967      2.989327532666     -0.348330976190
 C         3.485316011276      4.075186215600     -0.839842566127
 H         3.612747735906      4.957261127699     -0.203432183283
 H         2.411150300452      3.846520059345     -0.891812835880
 H         3.824154188274      4.350644985126     -1.843541135305
 N         2.256231726786      0.685484447638      0.436461764692
 C         4.375363821014      3.505282296920      2.076175068510
 H         5.037322222572      4.249710185849      1.624835016949
 H         4.954123726715      3.018006319413      2.869630538788
 C         1.169919068289     -0.771496234567     -1.723198817499
 C         0.751297441326      1.260031006145     -3.125292054694
 C         2.268074613637      3.103695862694      3.419407890332
 H         1.224825020562      3.437943306524      3.433209540629
 H         2.576957090084      3.003464231142      4.465848028440
 C         4.028369372328      2.452753075086      0.980842845822
 H         4.724467864292      1.617155212038      1.111448197274
 C         2.358898471764      1.727476474982      2.726262268552
 H         1.438204851788      1.160098635166      2.886746814943
 H         3.180152926047      1.143657660478      3.161321045584
 C         3.141913554327      4.158871380412      2.707521831822
 H         3.446385783502      4.941827484303      3.410554645706
 H         2.555605989841      4.659813548561      1.928820670995
 C         3.206580987512     -0.429348547058      0.637958125929
 H         3.462485591822     -0.554064722659      1.694373010520
 H         4.125525531552     -0.257255920034      0.075127363527
 H         2.763060701060     -1.359007507180      0.283644563176
 C         2.594479424591      1.920585278778      1.219375331447
 H         1.868784255651      2.652344798197      0.868402059187
 H         1.359549083921      0.378274750435      0.842866038136
 C         3.131286475396      0.675289351123     -2.280744280777
 O         4.187990700914      0.555017588774     -2.743116651032
 H         4.399665432969      2.249923588125     -1.033313732584
 C        -4.335515661582     -1.449674439786      2.645493678146
 C        -4.823503634422     -1.083174632748      1.247677592162
 C        -4.483435199899      0.355683389754      0.888388633495
 O        -4.193156292300     -1.922451296994      0.250066081420
 H        -4.826389951283     -0.821301074071      3.395221440878
 H        -4.572671077111     -2.492949430523      2.888164973136
 H        -3.254005885811     -1.295103267574      2.715875920675
 H        -5.911095991013     -1.233769374492      1.178104540579
 H        -5.070229359476      1.047835659935      1.499078461243
 H        -3.424634408701      0.547248728363      1.085091071264
 H        -4.706497296273      0.556960332616     -0.164312845094
 H        -4.172148112098     -2.827608206425      0.586939280687
 K        -1.816189233454     -1.322205594517     -0.785040664074
 Br       -0.693431267468     -0.357225719875      1.850875696744
89
conf45 -6055.57178727
 C        -0.441757678706     -1.949603121242      2.193203313322
 C        -0.333148077577     -1.360562510958      3.569403599567
 H         0.163936132890     -2.042106131772      4.266051605592
 H         0.286952567737     -0.456526615847      3.483612747711
 H        -1.325552696002     -1.108746912784      3.943687868750
 O        -1.534896671957     -2.034480231440      1.620515947864
 C         0.790834474051     -2.375059215800      1.484157127829
 C         0.770546154886     -2.437307020731      0.081865273058
 C         1.970322196670     -2.695808080230      2.172023885694
 C         1.913423622672     -2.806079501997     -0.619621744465
 H        -0.131688209694     -2.158151501730     -0.446054745246
 C         3.105376453623     -3.090972891175      1.467839320902
 H         2.007792822336     -2.637996400895      3.252827028741
 C         3.080538676141     -3.140953688207      0.072200649688
 H         1.896730996074     -2.826867225099     -1.704218625649
 H         4.009627891839     -3.355241555402      2.006737843301
 H         3.970910870102     -3.433297382857     -0.475331213655
 C        -3.869212512294     -0.321437797221     -4.425913306043
 C        -4.893401507421     -0.666937125804     -3.348593930448
 C        -4.867101108409     -2.143584839415     -2.976342630549
 O        -4.637332495544      0.064961966634     -2.137425566294
 H        -3.890884093300      0.746912032140     -4.659188990202
 H        -2.862606643353     -0.580038654903     -4.085506894762
 H        -4.079732841401     -0.873143775184     -5.347461357243
 H        -5.901106018135     -0.411200819216     -3.708456564893
 H        -3.856879105198     -2.442261507120     -2.672178499416
 H        -5.565412706034     -2.348209200976     -2.157923846632
 H        -5.153748627450     -2.763143823265     -3.830388306786
 H        -4.546656531913      1.005518119895     -2.355324781215
 C        -0.548511491429      5.635879350272     -2.026502466394
 C         0.535911945655      4.714896979789     -1.462285754841
 C         1.376245466365      5.417972556905     -0.396828607295
 O        -0.066877861348      3.579053890774     -0.883629988826
 H        -0.120139578444      6.551900412255     -2.447231845916
 H        -1.110582786055      5.123893629690     -2.813663061274
 H        -1.249757379677      5.905812737880     -1.230333829066
 H         1.205251981363      4.420001471408     -2.290247296933
 H         2.154821825150      4.748898504570     -0.018866654884
 H         1.858214550024      6.314292479814     -0.801934537242
 H         0.740554594738      5.708955420392      0.445377220631
 Mn       -0.843436257305      2.148476768997     -1.684306530189
 O        -3.481945512510      2.691300068388     -2.803676607983
 O        -1.216934257187     -0.759789947969     -2.026096185281
 N         4.465724177351      0.117100353044      2.415232700228
 C         3.786109254719      0.007546881400      3.702154676520
 H         3.838117008833      0.974618084238      4.214814866787
 H         4.316381230025     -0.721838633589      4.325223335145
 H         2.725047721212     -0.270008819504      3.642887849683
 N         1.382906797442      0.999860316296      1.858849913604
 C         4.877807150787      1.325896676127      0.320202880675
 H         5.889101513162      1.238271099824      0.726798621913
 H         4.767305268966      2.351040336560     -0.054081047238
 C        -1.063106290391      0.397965704976     -1.928895580630
 C        -2.417252264395      2.438539090968     -2.396135123543
 C         3.278212802801      0.609194909318     -1.498993384119
 H         2.883151941786     -0.330558600811     -1.901484063201
 H         3.390978965896      1.286554589943     -2.352813093299
 C         3.882484895484      1.087516207664      1.478385150800
 H         3.792012476646      2.026416658193      2.033868713620
 C         2.266616796858      1.210429834074     -0.503517722669
 H         1.252112294269      0.946046889885     -0.817817868812
 H         2.301210419674      2.302905170204     -0.518948023636
 C         4.650770010474      0.351950986065     -0.839398904280
 H         5.454290733433      0.434718554146     -1.578945121553
 H         4.693679151254     -0.677200720084     -0.458992596280
 C         1.220691331795      2.416779496037      2.214140396510
 H         2.029029174932      2.739976564433      2.876263369520
 H         0.280657347021      2.518995507126      2.760283638181
 H         1.163449067288      3.091056890983      1.351685341784
 C         2.483299904273      0.685274606104      0.926145665542
 H         2.496028544157     -0.406493532549      0.850649640364
 H         0.513729023448      0.745313169193      1.389114002824
 C         0.028449392627      2.320177192680     -3.231355115449
 O         0.600924222098      2.386733439200     -4.234477658506
 H         4.472112756008     -0.796787698627      1.967356661071
 C        -3.670724956685     -4.391119203145      0.410205232959
 C        -4.347372006360     -4.005760514677      1.727982234262
 C        -3.798390451810     -4.797481309655      2.911671808073
 O        -4.226928196290     -2.595117483474      1.971532219389
 H        -4.129914897356     -3.863034440124     -0.432722520516
 H        -2.604692179457     -4.141249300494      0.442744723096
 H        -3.766033899295     -5.464030489978      0.215991609662
 H        -5.425328837563     -4.183626575042      1.643674127322
 H        -4.284656172531     -4.484063404004      3.839151983270
 H        -3.960466288046     -5.871444010517      2.777637284414
 H        -2.718934626748     -4.630668268418      3.011632531735
 H        -3.298732645294     -2.427418975260      2.219414576547
 K        -3.403025039297     -0.873424672988      0.011014153269
 Br       -1.857079197173      1.736492533688      0.621398851936
89
conf48 -6055.60654157
 C         2.149791069290     -2.315292974374      2.797534407780
 C         1.605462264609     -3.367558578431      3.728375069818
 H         0.703408969300     -3.788786467003      3.263706278866
 H         2.320041414246     -4.175043076494      3.910202120058
 H         1.326000152991     -2.893844326890      4.669598256410
 O         1.986437228804     -1.123277488835      3.029523324880
 C         2.863077705997     -2.735275240554      1.546943446096
 C         3.447757562040     -1.739715430794      0.747633153965
 C         2.916165703015     -4.076259378230      1.129160599226
 C         4.064007964154     -2.076117664106     -0.455678070887
 H         3.397364824699     -0.708120827774      1.072620492898
 C         3.531232393653     -4.411846563610     -0.080047350090
 H         2.456337382240     -4.852577018602      1.730322674053
 C         4.103038064599     -3.410410218773     -0.874898686671
 H         4.503788927046     -1.295720023861     -1.068252253700
 H         3.570232153116     -5.449709099770     -0.397569541270
 H         4.585315628118     -3.672250143526     -1.812360032818
 C         2.098963433666      5.636376481509      0.906918604098
 C         0.651724642356      5.322374893357      1.263894464757
 C        -0.346367311009      5.800332346737      0.221954712090
 O         0.450052016170      3.892247173264      1.446608782510
 H         2.352961807544      5.249087232211     -0.080517626557
 H         2.253002053405      6.720069133296      0.906072508937
 H         2.787301920633      5.200036004586      1.638078806807
 H         0.404421716654      5.788071213111      2.227670837138
 H        -0.110125617115      5.395104210796     -0.763862228666
 H        -1.363922032362      5.513504180848      0.505410550754
 H        -0.311528949295      6.891192212963      0.153210070622
 H         0.974485569664      3.626178377293      2.212160007401
 C         0.290581297357     -0.904421735888     -3.689478702679
 C         1.633591991061     -0.421727643646     -3.141781659342
 C         2.612407173152     -0.031618835770     -4.239008442512
 O         1.439850169519      0.753763168133     -2.333605384198
 H        -0.427714435524     -1.087403268188     -2.886452396798
 H        -0.138353429764     -0.143966478626     -4.349799139711
 H         0.416382734699     -1.823672126549     -4.275674006847
 H         2.084842588149     -1.197734218663     -2.512324387567
 H         2.202785849546      0.782568931977     -4.844221572712
 H         3.554995058638      0.310569434337     -3.803743284591
 H         2.817126097863     -0.883901576398     -4.896092219408
 Mn        0.880094391467      2.230070575131      0.048916439069
 O         0.943388679553     -0.555247254870     -0.584984948821
 O         3.713810244812      1.893043239658      0.703615913966
 N        -1.237735465022      2.341837648097     -0.272461787175
 C        -1.726324384540      1.649402894127     -1.485743265673
 H        -1.135597654347      1.987633850510     -2.337083891768
 H        -2.787260288190      1.846271941110     -1.675717172052
 H        -1.588238609655      0.573908043594     -1.381522350074
 N         0.258845275146      0.958999200245      1.676030861657
 C        -3.415982454586      1.757936218330      0.992424609264
 H        -3.847104369033      2.353252207735      0.179320371893
 H        -3.807098304190      2.190555846045      1.921239483572
 C         2.582595890714      2.072670048469      0.452750348720
 C         1.088185613355      0.610045164155     -1.000476703939
 C        -3.334749184067     -0.510122635454      2.118663823479
 H        -3.308419751401     -1.574720602492      1.873393022651
 H        -4.028113504672     -0.392789143150      2.959038916928
 C        -1.877342071184      1.902161633093      1.004564090320
 H        -1.610327758441      2.684554802041      1.719160744236
 C        -1.915679516816     -0.079965198881      2.573864454591
 H        -1.353792439246     -0.964962518577      2.885441361490
 H        -1.985529102807      0.596002961227      3.434299480743
 C        -3.851809601159      0.291476779479      0.907004316870
 H        -4.944224351350      0.225369549943      0.852292585568
 H        -3.464823592854     -0.153008217492     -0.014391013820
 C         0.552422651374      1.401472499240      3.051127794756
 H         0.383458656866      0.610097926138      3.782003216903
 H        -0.070704933065      2.260881272422      3.313266913046
 H         1.608593802826      1.676105268716      3.110479136191
 C        -1.171158495327      0.615279821929      1.434314085615
 H        -1.146044585821     -0.073655913035      0.588177715409
 H         0.800605869655      0.110649510514      1.508698585206
 C         1.247058776256      3.271117755585     -1.320256386913
 O         1.468208235878      3.980078624232     -2.225588145189
 H        -1.443823316879      3.331628722012     -0.387377670765
 C        -2.519961331007     -4.072381455003     -2.325096750356
 C        -3.156044031637     -2.761110861244     -1.854600581488
 C        -4.367148769345     -3.010978446704     -0.958971956473
 O        -2.183744046598     -1.947223187319     -1.178608532755
 H        -1.669929464640     -3.872700798341     -2.989422811858
 H        -2.181952102392     -4.651921837004     -1.458430694679
 H        -3.236203460850     -4.683114644792     -2.884056471271
 H        -3.457434820776     -2.175759119419     -2.731792001605
 H        -4.822063867192     -2.065706674142     -0.652884261264
 H        -5.122382078046     -3.607312337842     -1.481002617002
 H        -4.052761959206     -3.552333094112     -0.060416240131
 H        -2.089888201184     -2.312678474866     -0.265835842945
 K         0.409310912759     -2.974531566968     -0.940189345762
 Br       -1.326325886063     -3.581560611132      1.475139989490
89
conf49 -6055.58384830
 C         2.070130048138     -2.538271861579      2.558349348517
 C         1.979670591225     -3.954381156784      3.063815994910
 H         1.247775142838     -4.479256259828      2.436671009259
 H         2.937510600873     -4.478884439267      3.014107715406
 H         1.608962455122     -3.938695416899      4.088845740637
 O         1.489091656946     -1.626496363026      3.137152411266
 C         2.855918524297     -2.246387922426      1.315584817528
 C         3.103636598140     -0.906004028660      0.982441402641
 C         3.311896611764     -3.264381991270      0.460263619943
 C         3.774977366106     -0.580723982197     -0.194170432532
 H         2.762848876571     -0.126872521826      1.650951747901
 C         3.981907035798     -2.938990156070     -0.722181226901
 H         3.121182732262     -4.304238219183      0.701629713541
 C         4.209834107123     -1.596041304055     -1.052047122691
 H         3.949675112352      0.461900044965     -0.439796844060
 H         4.333872408117     -3.728952123328     -1.379351448856
 H         4.737720624715     -1.345663890595     -1.967823069389
 C         3.705505458682      3.602392637269     -0.695627779924
 C         3.459947801686      5.107787863843     -0.837776491640
 C         2.774464251855      5.456001545800     -2.160137799636
 O         2.724217833326      5.622126583411      0.268258550596
 H         2.762169743604      3.053212708467     -0.769592665121
 H         4.378607268110      3.242133791614     -1.484250041900
 H         4.153886459749      3.383372303661      0.275989099698
 H         4.428015175253      5.623340700485     -0.793081935691
 H         1.797894389805      4.962087697428     -2.218328117693
 H         2.618385253945      6.535955823834     -2.235036673679
 H         3.370552469462      5.129234836247     -3.019262868908
 H         1.795862532725      5.375940851251      0.142651183409
 C        -0.231732535155      0.551883904684     -3.356971490447
 C         1.027058198577      1.125078732188     -2.707458744351
 C         1.778432472991      2.070713451772     -3.630740305739
 O         0.677046095128      1.889131404373     -1.528972628091
 H        -0.800040101028     -0.070075072388     -2.662262263602
 H        -0.882848468089      1.366264243802     -3.690374494831
 H         0.031668199747     -0.045916092357     -4.238092154169
 H         1.692409256830      0.312028638655     -2.392868805167
 H         1.149982412314      2.925991672299     -3.895601573659
 H         2.681036838392      2.449102209742     -3.148469321744
 H         2.063208654899      1.553086039738     -4.552856417378
 Mn       -0.205593947603      2.115008011499      1.189560446456
 O         0.464388380598     -0.033923048824     -0.392295131940
 O         2.548628450883      2.342449989405      2.158162229652
 N        -2.298697556579      1.861797572373      0.882637374729
 C        -2.639779342386      1.438434316710     -0.499120187434
 H        -2.187341365542      2.146382559229     -1.193350949297
 H        -3.722158259542      1.410859472826     -0.660279517537
 H        -2.233658503190      0.448253981539     -0.698952545405
 N        -0.453248126149      0.389834512009      2.384105931455
 C        -4.233616042547      0.434612107263      1.849385283786
 H        -4.820000615291      1.101773056910      1.207756393709
 H        -4.691143227899      0.495127441477      2.843593317494
 C         1.458242393704      2.293897982199      1.744204668824
 C         0.396129480968      1.205588080413     -0.365347551827
 C        -3.558359637625     -1.964455486364      2.329323205648
 H        -3.269010159812     -2.874432621207      1.798305629075
 H        -4.233323388001     -2.260191450804      3.139860303132
 C        -2.776912716458      0.937946179346      1.958565656135
 H        -2.689247935749      1.525322941050      2.880381892572
 C        -2.281295727031     -1.330921902290      2.940208476712
 H        -1.502657598694     -2.091384626847      3.039991003627
 H        -2.496401380007     -0.933224043917      3.939023933537
 C        -4.295864018783     -1.016811433389      1.359820342985
 H        -5.339834706250     -1.329741186157      1.249915724281
 H        -3.843653033539     -1.086141083158      0.365991169656
 C        -0.256298290767      0.696035293611      3.818886568831
 H        -0.416767439064     -0.181135810716      4.448297446281
 H        -0.932236406813      1.494697220370      4.139443552291
 H         0.769424774126      1.034368468189      3.958745971869
 C        -1.769346622101     -0.208899410800      2.040030025274
 H        -1.622148072298     -0.627995150771      1.041872879250
 H         0.267917941762     -0.289655817893      2.138605082002
 C        -0.185339786466      3.690437983564      0.421314736622
 O        -0.164065129222      4.751471493461     -0.079938679171
 H        -2.747895383286      2.764588358494      1.027765264139
 C        -2.065845554125     -3.609220925435     -3.136896078966
 C        -2.984178176055     -2.716456072320     -2.297237956914
 C        -4.027753433936     -3.534109403433     -1.539786910250
 O        -2.209854809907     -1.913765885499     -1.391324900260
 H        -1.336569312495     -3.002451857016     -3.688067797071
 H        -1.539478855953     -4.319017115535     -2.488164623666
 H        -2.635969492418     -4.184605275373     -3.873172437525
 H        -3.483996897831     -1.999479740737     -2.959894150588
 H        -4.696516112023     -2.879322232489     -0.975634878970
 H        -4.630213928370     -4.133470726108     -2.229768347235
 H        -3.526755751353     -4.207027893366     -0.835901044429
 H        -1.976065963948     -2.489347376355     -0.622015832232
 K         0.579205719625     -2.305744525872     -1.414016173655
 Br       -0.845647589757     -3.889712803051      0.745168546889
89
conf50 -6055.60104099
 C         2.426876249170     -2.399563873456      2.167793706092
 C         2.125092871429     -3.623768528667      2.992662718851
 H         2.941264099189     -4.351185070389      2.977558744701
 H         1.914594519215     -3.313718935605      4.016377620931
 H         1.221673797671     -4.089094271957      2.576182457985
 O         2.138236095179     -1.279997291570      2.572435271578
 C         3.053083582585     -2.556653021107      0.813544957677
 C         3.450618013737     -1.398749484689      0.127419882483
 C         3.205608201822     -3.809870190808      0.195775129527
 C         3.974844272657     -1.484722387661     -1.159782064857
 H         3.332483045266     -0.436321507061      0.607908192572
 C         3.728124440691     -3.896066537925     -1.097794142702
 H         2.894511464361     -4.712183322991      0.710694464662
 C         4.109157096029     -2.732104564665     -1.777851036203
 H         4.265064562931     -0.576764441650     -1.678169102038
 H         3.845240232012     -4.867022555730     -1.570379740987
 H         4.518828507029     -2.800939110083     -2.781515123932
 C         2.260770293949      4.418380076768      2.683667630688
 C         1.218996800681      5.039863921082      1.772167256793
 C         1.838881590928      5.744334683288      0.572439165107
 O         0.277913745947      3.999549970946      1.351607094097
 H         2.864391374491      3.685936051434      2.144655408398
 H         2.926802976820      5.206078774063      3.047846037884
 H         1.797566412095      3.935862736056      3.545706884022
 H         0.625381334329      5.760184721782      2.351541624553
 H         2.421789567631      6.604640056350      0.915714557658
 H         2.500772932447      5.070711374880      0.025425364515
 H         1.076315598956      6.108984919282     -0.122495989011
 H        -0.403411805296      4.466012328885      0.851536770845
 C        -0.151968074609     -0.568495363651     -4.010090619296
 C         1.214296977555     -0.051687872689     -3.559559701782
 C         2.056406978786      0.472326854152     -4.712962517931
 O         1.048623528267      1.048689403363     -2.646033084210
 H        -0.772638997488     -0.856082063446     -3.157796412720
 H        -0.684690005849      0.214400593617     -4.559297067729
 H        -0.040436591123     -1.430277030311     -4.680320004568
 H         1.764599967777     -0.845315705735     -3.040564313616
 H         1.547644712842      1.303133739168     -5.210874868231
 H         3.019878239459      0.835471754186     -4.345677235648
 H         2.236161932775     -0.317162952698     -5.450792915619
 Mn        0.667695296696      2.302298885308     -0.108097072566
 O         0.756848266996     -0.414861257788     -0.976678033339
 O         3.581549808906      2.129437844225      0.085684996710
 N        -1.494616569645      2.278801256302     -0.139739685160
 C        -2.075322028644      1.587560977559     -1.318130808177
 H        -1.638804791762      2.020008269650     -2.218379742577
 H        -3.165381209969      1.687938878638     -1.354310718774
 H        -1.826682255702      0.528444952021     -1.291418669761
 N         0.351088796074      0.896837888046      1.480313614459
 C        -3.427601223986      1.462926432834      1.369435370196
 H        -4.006346248552      2.070235074011      0.663155902202
 H        -3.713075708712      1.810926811577      2.369394537430
 C         2.414775497325      2.240108194958      0.023591724556
 C         0.823186970435      0.783839387156     -1.303726484332
 C        -3.037518684185     -0.855318348817      2.316258870099
 H        -2.971346541266     -1.896774504982      1.992295654497
 H        -3.613504774237     -0.844118156158      3.248386323440
 C        -1.915575551652      1.720428071945      1.183790871712
 H        -1.598856888861      2.474484096742      1.910651788551
 C        -1.603109793824     -0.341488772464      2.604692835089
 H        -0.939559180891     -1.192143307635      2.782915460779
 H        -1.600060379151      0.280971800191      3.506954145664
 C        -3.773203594232     -0.024971584384      1.244697910399
 H        -4.855670138291     -0.168296224714      1.335729814891
 H        -3.493294357046     -0.384147355978      0.250192479681
 C         0.805200125374      1.317357278460      2.818270398697
 H         0.264182631972      2.211597446722      3.128715848711
 H         1.865776016049      1.555464614346      2.756238578504
 H         0.680029395622      0.525957423616      3.558300426278
 C        -1.072983502459      0.468210298652      1.421151276353
 H        -1.129727506688     -0.169653061217      0.537527101358
 H         0.906324938527      0.083696424378      1.215594815067
 C         0.729617845686      3.465872638647     -1.431081636277
 O         0.715103029385      4.254099064145     -2.295079096500
 H        -1.848706099234      3.233831766111     -0.187198966428
 C        -2.658474116507     -4.019532979605     -2.541406048701
 C        -3.299138790658     -2.781903688640     -1.906405518498
 C        -4.376193308689     -3.161624285240     -0.892832916181
 O        -2.294594607703     -1.956718968390     -1.294459315313
 H        -1.907932036041     -3.726319449734     -3.286152751260
 H        -2.186503442750     -4.631082180138     -1.764033854529
 H        -3.404998522270     -4.635317016516     -3.053226880164
 H        -3.736124403166     -2.160218250014     -2.697358645589
 H        -4.838895554323     -2.267167146188     -0.468309446188
 H        -5.157741114031     -3.768075527198     -1.361838525835
 H        -3.925381497187     -3.739120602483     -0.078883827536
 H        -2.063472426207     -2.381957845437     -0.433143903985
 K         0.367306777310     -2.836071204313     -1.447657486651
 Br       -1.031147090182     -3.728895932963      1.090380288466
89
conf52 -6055.60221096
 C         0.827455410298     -3.086652553064      5.213471719902
 C        -0.503881378675     -3.712587555814      5.589668765947
 H        -1.327991059030     -3.011772194589      5.417614191267
 H        -0.703259576659     -4.604834029016      4.987250142237
 H        -0.475933775622     -3.981928839960      6.645329050381
 O         1.694017413782     -2.918335578138      6.058741556073
 C         1.055611760320     -2.682592012204      3.791364222628
 C         2.312141085428     -2.161578548436      3.444733174328
 C         0.066749885498     -2.803035834315      2.802436090847
 C         2.576887862809     -1.779143247047      2.133587935354
 H         3.061728849602     -2.081060529540      4.224277471098
 C         0.322940187961     -2.388763322295      1.497478405780
 H        -0.906971415363     -3.211309744358      3.051320590543
 C         1.580438433380     -1.884628649855      1.159989643505
 H         3.555298579426     -1.406144244832      1.850019498017
 H        -0.442103312169     -2.449673693517      0.731124777797
 H         1.777910437053     -1.580847149618      0.141144100671
 C         3.782814572789      1.095652567213     -0.234059822177
 C         3.563458853472      0.106706811973     -1.373637738351
 C         4.258948235163      0.532232750338     -2.662983218970
 O         3.969209020059     -1.217531345517     -0.985185657735
 H         4.851055187944      1.194844569474     -0.002237744445
 H         3.403971225404      2.082390191731     -0.508206995767
 H         3.271637038748      0.758240397040      0.671635242311
 H         2.490425195223      0.009522688409     -1.556294396666
 H         4.028857437815     -0.178168493400     -3.460379376807
 H         3.931178240493      1.532830212314     -2.958012870127
 H         5.347815425441      0.563407331457     -2.526946586789
 H         4.921224941611     -1.192322640680     -0.816554881514
 C        -4.289067106124      1.442755250247     -3.824256458678
 C        -3.805597181676      2.845226651955     -3.467688128386
 C        -4.932995672122      3.788432714762     -3.079097176150
 O        -2.921320214394      2.778655576550     -2.322344267164
 H        -3.432406446848      0.788601571571     -3.998473939468
 H        -4.892934467849      1.025106213985     -3.011175739641
 H        -4.906398742754      1.463849779998     -4.728917703242
 H        -3.233066919009      3.252644946487     -4.305770196717
 H        -5.479848185313      3.397783537816     -2.213999605722
 H        -4.537896320908      4.774045550568     -2.818867993676
 H        -5.640969833409      3.903332567249     -3.906444475914
 Mn       -0.552834663490      2.193953584743     -0.857116065281
 O        -1.253331127395      2.199486226523     -3.706602413643
 O         1.813908830663      2.738312268034     -2.458936993264
 N        -2.457171931147      1.729324995122      0.272849765674
 C        -3.213651261147      0.517137445697     -0.081065186575
 H        -2.624367734831     -0.374012005541      0.129753046395
 H        -3.398516084899      0.547196806641     -1.152833586299
 H        -4.170893087576      0.453552028298      0.450651234948
 N         0.295625003135      1.539825770545      1.114471361344
 C        -3.176335561709      1.562614472441      2.737728820429
 H        -4.161931453246      1.710110049783      2.283746584215
 H        -3.102866815505      2.300434397478      3.545391206760
 C         0.901965927611      2.530934340300     -1.732672731484
 C        -1.596596430755      2.403519582907     -2.532338859264
 C        -1.704951470041      0.017117257166      4.095092195990
 H        -1.446380602105     -1.041553438083      4.169910649818
 H        -1.818854843194      0.384012866030      5.120790791939
 C        -2.068769357365      1.861530152191      1.699443614119
 H        -1.768145143446      2.907097528911      1.815519834896
 C        -0.544288207011      0.783012170121      3.411814895034
 H         0.393842615406      0.234677998460      3.540995738090
 H        -0.412665672547      1.759224062142      3.891911859414
 C        -3.042033985302      0.160763604335      3.341046662554
 H        -3.878961494757     -0.047250455481      4.015809346830
 H        -3.098623279837     -0.587238774516      2.542320612619
 C         1.085637561539      2.592199927969      1.776996530187
 H         1.597998126267      2.236361731795      2.678010222946
 H         0.436785491496      3.427447783875      2.046135877870
 H         1.823893576660      2.962037350410      1.066691235292
 C        -0.824358711498      0.986255167660      1.920961916159
 H        -1.018552778559      0.005637429235      1.479949018694
 H         0.918820278112      0.765883287756      0.892513853686
 C        -0.743266343589      3.889809846189     -0.483159200279
 O        -0.882911986302      5.028964277696     -0.254178959859
 H        -3.018871913432      2.526092546787     -0.017416431771
 C         3.531066673792     -3.012451852137     -4.311211580355
 C         2.096207283026     -2.952354650420     -3.805578336993
 C         1.947757870509     -3.576185570819     -2.421011398888
 O         1.697814133411     -1.568844817102     -3.776661699821
 H         3.628746140756     -2.483960921996     -5.265133896179
 H         4.197297236717     -2.547067250398     -3.579287063794
 H         3.843685316998     -4.050529744937     -4.462298294624
 H         1.440400160880     -3.481077070986     -4.514901214929
 H         0.916802738304     -3.486333767874     -2.062726640676
 H         2.205476811446     -4.639585104409     -2.450907822757
 H         2.609265940921     -3.069651832197     -1.712968188135
 H         1.115159843558     -1.439651111476     -3.000398484817
 K         0.870640927959      0.849397502997     -4.411004151138
 Br       -0.271469220280     -0.415168766809     -1.487810279654
89
conf54 -6055.60277511
 C        -1.904683091527     -2.650834759831      2.824862451840
 C        -3.314515092738     -3.033746091229      3.219570405370
 H        -3.959923726662     -3.083152815480      2.337944158334
 H        -3.333330428275     -4.017900492421      3.697820179255
 H        -3.706451873284     -2.278010983881      3.900241617986
 O        -1.439520004796     -1.564052867178      3.151291906918
 C        -1.082771970989     -3.626460581289      2.044859591348
 C         0.312039004471     -3.474940572212      2.035796757967
 C        -1.665064108094     -4.659580578932      1.295335642807
 C         1.117128263964     -4.330578358132      1.288107254309
 H         0.751818916059     -2.677964463011      2.621729241663
 C        -0.863598536200     -5.511199049076      0.534614945475
 H        -2.741308032916     -4.790368902868      1.287508037752
 C         0.526199798471     -5.348531490819      0.530419495412
 H         2.188590566747     -4.170742138932      1.256252075107
 H        -1.321056405447     -6.304420944642     -0.048975094869
 H         1.150534493840     -6.017224637937     -0.055655754669
 C         4.580800866250      1.496875698610      0.412490905541
 C         4.124036572428      1.742093259994     -1.026052126297
 C         5.041859222140      1.066681635898     -2.043698823650
 O         2.770324975511      1.289844044970     -1.206646858716
 H         3.950315314497      2.043385183366      1.121248515096
 H         4.513817850097      0.428315249441      0.638556451267
 H         5.615522408141      1.824739582306      0.556375714502
 H         4.089036419567      2.821124512421     -1.222519105146
 H         6.067753695918      1.438324403463     -1.951831968393
 H         5.041656778919     -0.014535441021     -1.874305798293
 H         4.691270944085      1.259226649611     -3.061491101729
 H         2.782763422814      0.308658466569     -1.085120034725
 C        -4.600668468153     -2.465926847138     -0.282084475697
 C        -4.294199889271     -1.531011512139     -1.445275476393
 C        -5.540820077072     -1.029611962330     -2.157333656062
 O        -3.605442313846     -0.346153731562     -0.974708416986
 H        -5.185351267742     -1.939610027238      0.479863873725
 H        -5.178197199229     -3.332440747478     -0.623069447644
 H        -3.665083483217     -2.814912256572      0.155667565499
 H        -3.631620122186     -2.044400993427     -2.151076993773
 H        -5.269467894787     -0.347629544179     -2.967193832679
 H        -6.105086836457     -1.868210925023     -2.578444580295
 H        -6.189478845853     -0.490632987230     -1.459929011660
 Mn       -1.203042508278      1.210479346059     -0.584007715229
 O        -1.705302711161     -1.527347774941     -0.806802815736
 O        -1.515924338017      1.405404786021     -3.487042631072
 N        -0.661666745606      0.753801935021      1.348881497147
 C         0.409683327653     -0.244634675065      1.122887117327
 H         1.059702315214      0.057730584169      0.300776856907
 H        -0.065379672163     -1.182216998568      0.861216914915
 H         1.045114857614     -0.397774719995      1.996683579786
 N         0.391883263172      2.616664793053     -0.314826329701
 C         0.272366024035      1.844551902710      3.442259146184
 H         1.111627721266      1.139967472707      3.472455342068
 H        -0.527366193464      1.411120973492      4.052713272963
 C        -1.371510289259      1.387337331230     -2.318643714664
 C        -2.256833807108     -0.405768652107     -0.762303636623
 C         1.813567919725      3.820268392721      3.117498298931
 H         2.706481297918      3.180730880506      3.132214764376
 H         2.119271943787      4.794223640343      3.514222326307
 C        -0.214517539745      2.011953266119      1.999699316808
 H        -1.089226715608      2.673876450035      2.005352311833
 C         1.330623999314      3.980495989696      1.668079766645
 H         2.138629971948      4.381324860125      1.046948929457
 H         0.509875830602      4.706938843235      1.639157193686
 C         0.731545484722      3.195200559327      4.006359213641
 H        -0.127694522330      3.876986703270      4.066154853222
 H         1.103690448256      3.068787885540      5.028416473323
 C         0.034502863982      3.931478909764     -0.888521563373
 H        -0.839317295269      4.343053322225     -0.381363547066
 H        -0.224170343835      3.784983911390     -1.937046368625
 H         0.855264283839      4.653704376288     -0.827490085782
 C         0.863233329677      2.633096870154      1.109958307888
 H         1.728696269191      1.964561225294      1.129018849607
 H         1.195583718244      2.259455227084     -0.846837425999
 C        -2.553816293309      2.264121769374     -0.299949983759
 O        -3.439803229885      2.980486515577     -0.042817184102
 H        -1.366361098955      0.306844421931      1.932794909530
 C         1.736061790578      0.782751698725     -4.456494625018
 C         1.293228124646     -0.653896843420     -4.714136926538
 C         2.403016983321     -1.662916162319     -4.452649115685
 O         0.190350905131     -1.010261256299     -3.853640062630
 H         2.088877824176      0.898945136708     -3.427946173357
 H         2.549765767848      1.055964657359     -5.136932574203
 H         0.908830595297      1.479847082162     -4.622267386915
 H         0.959241309664     -0.749794373675     -5.758646769449
 H         3.253497082900     -1.472035926904     -5.113676105975
 H         2.754619330736     -1.601648336546     -3.416725569093
 H         2.053107270534     -2.683465906193     -4.649867876465
 H        -0.482833621716     -0.315050204408     -3.921595730792
 K         0.346977815975     -2.651557439664     -1.783617570763
 Br        3.047197409563     -1.856598432751     -0.605456983432
89
conf62 -6055.61717958
 C         2.931050408558     -3.676397885139      1.040475413298
 C         3.173528880699     -2.994553884994      2.359999532793
 H         3.859745539230     -2.160509875237      2.215342290225
 H         2.207662568710     -2.599956121673      2.700240703094
 H         3.551241334400     -3.688295101380      3.115984731021
 O         3.274756678336     -3.144527194125     -0.018048350304
 C         2.212702973665     -4.982623682372      1.004305461831
 C         1.396731448939     -5.405548936085      2.062579307874
 C         2.304672203589     -5.768140478699     -0.154422929089
 C         0.678700671813     -6.594259066929      1.956167226279
 H         1.286201900564     -4.785457583382      2.943240780893
 C         1.605059435618     -6.966628199450     -0.248975621447
 H         2.936800813745     -5.422841104859     -0.965571364784
 C         0.786151897893     -7.377831896609      0.805925918860
 H         0.030594849586     -6.906401116783      2.768638391942
 H         1.690114840139     -7.576928036765     -1.142688865632
 H         0.229923871222     -8.307258648445      0.729879247344
 C        -1.511804972463      5.470945436772      3.694349160737
 C        -2.331401195989      5.329620957877      2.415181566128
 C        -1.626397029800      5.928117876035      1.205353642212
 O        -2.567125139952      3.944857014884      2.108127668756
 H        -2.029266529687      5.013245215687      4.545881834083
 H        -0.538235088151      4.988107687501      3.574330460661
 H        -1.349039970201      6.525956691450      3.936654789074
 H        -3.302132159318      5.833724296928      2.545956256744
 H        -2.203405164892      5.741934211442      0.295079024747
 H        -1.511442460805      7.008805985969      1.327726091355
 H        -0.629937522411      5.490503759068      1.096651136011
 H        -2.950772312257      3.524731190404      2.888803334912
 C         4.110969735881      0.139113649218     -1.798441910227
 C         2.741814042391      0.598214945087     -2.323413322011
 C         2.324905729982     -0.276222195014     -3.524264957015
 O         1.742123170983      0.604116982461     -1.331468858277
 H         4.044141529516     -0.855153236041     -1.341530982257
 H         4.847222816573      0.095421032926     -2.609340323127
 H         4.493740128590      0.823912869037     -1.039052853340
 H         2.878805598374      1.613006704144     -2.737069221732
 H         2.952667680175     -0.059769336298     -4.394654766725
 H         2.447615825224     -1.350846977109     -3.328645015819
 H         1.282408095179     -0.089340918629     -3.801258092949
 Mn        1.686822460643      2.080027396497      0.058964312096
 O         3.563032138663      0.509548376345      1.702711040631
 O         1.431743924109      4.202950290392      2.088000317228
 N         0.121937480915      3.005407426362     -1.138177718120
 C         0.198332629389      2.711723296569     -2.582738418592
 H         0.220451829004      1.633628405412     -2.717559054141
 H         1.134253673430      3.117064179173     -2.970125065102
 H        -0.635225294438      3.152089682716     -3.138075745458
 N         0.058438387204      0.974966653566      0.861146822803
 C        -2.468448009554      2.924307164857     -1.229466300380
 H        -2.318201228831      3.750246951996     -1.934015172076
 H        -3.186096853720      3.286986618525     -0.486208071882
 C         1.509448817524      3.354504033695      1.293551851331
 C         2.848665932912      1.154677723877      1.060093344726
 C        -3.353209421525      0.555302695001     -0.922035568798
 H        -3.225915532711     -0.413132857077     -1.414253715110
 H        -4.395689846824      0.619429431023     -0.592052895682
 C        -1.157268078447      2.610742137705     -0.474712086423
 H        -1.179791645162      3.173473325945      0.457821001599
 C        -2.428211212373      0.604445627666      0.313915400960
 H        -2.324308372611     -0.384747841050      0.765908885165
 H        -2.847419165892      1.269914493148      1.076816369556
 C        -3.046783407944      1.688438928124     -1.932727765287
 H        -3.952211167243      1.958924056633     -2.485897650576
 H        -2.330246801606      1.329111285476     -2.680012208087
 C        -0.326442847741      1.255111201328      2.266373374169
 H        -0.760294559720      2.251278474267      2.354463216368
 H         0.570057271241      1.200237236615      2.885276512545
 H        -1.034432813774      0.504012573933      2.623930371639
 C        -1.056927831090      1.131494577454     -0.111594634622
 H        -0.732014031767      0.573423046674     -0.994261262198
 H         0.283358860000     -0.024714026099      0.876543173793
 C         2.958320044836      3.076366626664     -0.717523818804
 O         3.749924411729      3.771565851919     -1.202386916706
 H         0.211595714176      4.013271509088     -1.032376991665
 C        -0.962005505227     -4.720604939905     -1.346601722356
 C        -2.065150997475     -3.682886708112     -1.561634691997
 C        -3.244668392298     -3.898281690936     -0.616266072566
 O        -1.544220481466     -2.351350743343     -1.397615427942
 H        -0.137854904375     -4.567692019992     -2.053372418054
 H        -0.569148025142     -4.649449910140     -0.328029268942
 H        -1.337398596162     -5.737661603331     -1.497573719583
 H        -2.411235248954     -3.726699517546     -2.601175791481
 H        -3.686453791374     -4.890290661621     -0.755415674472
 H        -2.902817668966     -3.811596640838      0.420936402173
 H        -4.017475627878     -3.144309949477     -0.790853137125
 H        -1.406219621541     -2.241417835761     -0.429221307141
 K         1.160086275210     -1.925846715953     -1.097455502894
 Br       -0.339046990808     -2.273351648332      1.610757861341
89
conf70 -6055.55506727
 C        -0.767689626778     -2.629657878534      2.974629076898
 C        -0.837509005295     -3.637917053909      4.100587935847
 H        -1.772666332718     -3.535612953895      4.659440416548
 H        -0.766862080802     -4.641989050569      3.682804062263
 H        -0.015337051622     -3.481850981772      4.807137974423
 O        -0.584436230129     -3.022444063930      1.820004657897
 C        -0.919580956670     -1.186270032013      3.281303371073
 C        -0.971244340549     -0.265258516097      2.223411132653
 C        -1.007514464212     -0.713762025558      4.602111982557
 C        -1.120635545998      1.095079208694      2.464153229689
 H        -0.903956530972     -0.633504191525      1.210583545922
 C        -1.138301746659      0.649898575126      4.849084306422
 H        -0.966821619733     -1.404478668243      5.436922485177
 C        -1.200117129423      1.551151953480      3.782766964434
 H        -1.192034346773      1.780045774937      1.622337852985
 H        -1.197571794618      1.009687826603      5.871233418729
 H        -1.311600837689      2.612950669367      3.980416109814
 C         2.653074481759      0.626621145386      3.058634944499
 C         3.068890387520     -0.685832283549      2.400342691700
 C         2.881903548886     -1.885130142806      3.318732991728
 O         2.292561890306     -0.929651696558      1.219482011494
 H         1.609644955496      0.579556876962      3.380879808859
 H         3.281588124250      0.836732015738      3.930487910057
 H         2.759182526110      1.458427470230      2.355786597552
 H         4.130639108201     -0.624158362924      2.115121322787
 H         3.151401747391     -2.813891332027      2.805089860042
 H         3.512517663370     -1.792173176000      4.207528446275
 H         1.839492133864     -1.950154790071      3.643586787672
 H         2.446158540657     -0.184020368013      0.603562501462
 C         4.921096670695     -2.197585786680     -0.862081348347
 C         4.262088495520     -1.793373981517     -2.174714703238
 C         4.955977815370     -2.362760375639     -3.404044958698
 O         2.913916453435     -2.297120678763     -2.125019841449
 H         4.364355921954     -1.776422747368     -0.020698319126
 H         4.944849265054     -3.289010973263     -0.761528790445
 H         5.950518020457     -1.829315106627     -0.820325807246
 H         4.237862227126     -0.704866685368     -2.232254171634
 H         4.416780170215     -2.079817716502     -4.309753176153
 H         5.978221792913     -1.979244995511     -3.481119633267
 H         4.992426744456     -3.455579651093     -3.345259850848
 Mn        1.620388610813      0.192326921114     -3.233118166839
 O         0.825571440920     -2.375300587611     -2.715265656374
 O         2.723357394218      1.040578707421     -0.675677332250
 N        -2.232463402034      2.212295172159     -0.451619847607
 C        -3.553257365062      2.675438979834     -0.031472314943
 H        -3.515260522524      3.701863954894      0.342729089604
 H        -3.888926861350      2.034486929682      0.787508880266
 H        -4.313409595562      2.639283958943     -0.832873205582
 N        -0.400982605908      0.736437597723     -2.596132534861
 C        -1.635538529616      4.296730126385     -1.554245088341
 H        -1.071033203401      4.475687700205     -0.629180218736
 H        -2.635130616369      4.712601290914     -1.397406608812
 C         2.278710177861      0.699804531764     -1.726406537411
 C         1.823115001592     -1.639312931411     -2.725835086470
 C         0.440875999177      4.437701331680     -2.942183422064
 H         1.060960685842      4.606239130033     -2.051460772159
 H         0.943944303763      4.932079698881     -3.779742405491
 C        -1.748583420060      2.767884311103     -1.726654319579
 H        -2.456463359067      2.565695226290     -2.556270733350
 C         0.329693215561      2.943256231478     -3.224157712325
 H         1.332151392419      2.518766895320     -3.371519646803
 H        -0.204525537833      2.789626304153     -4.169472836742
 C        -0.952832214675      5.018175120627     -2.714244762697
 H        -1.548463621342      4.904481451171     -3.630160170004
 H        -0.903047447589      6.092071453659     -2.501984997195
 C        -1.062084246513     -0.274895450144     -1.761717688085
 H        -2.144046385100     -0.143573463238     -1.693478456204
 H        -0.636194677655     -0.230915065309     -0.755164180791
 H        -0.845052834731     -1.249678695753     -2.198129062480
 C        -0.380654426369      2.148972874673     -2.111860988372
 H         0.235283872470      2.163147170906     -1.205433292973
 H        -0.855545853878      0.719791835892     -3.512831915249
 C         3.164307143291      0.363555642926     -4.072071055311
 O         4.152520862379      0.592416224806     -4.643178948922
 H        -2.296658163143      1.204242911491     -0.506023269396
 C        -4.057975398032     -2.449463800344      1.615492755487
 C        -3.451262892370     -1.955544439292      0.305176865906
 C        -3.954821713995     -2.723168584336     -0.913153851560
 O        -3.667730667651     -0.543156939167      0.151387698535
 H        -3.796212596862     -3.497077412598      1.795161618947
 H        -3.692663208562     -1.846382509568      2.450656918976
 H        -5.152153777490     -2.376626072106      1.590502826673
 H        -2.364538457234     -2.057781528644      0.366138985632
 H        -3.728990318247     -3.790411451598     -0.822411156659
 H        -5.042852160091     -2.622227901486     -1.014186385166
 H        -3.487286742354     -2.349098356355     -1.827514895342
 H        -4.615539009129     -0.402336821045      0.021362007469
 K         1.170425619291     -2.890778035279     -0.149476681073
 Br        0.541519067835      0.016208108960     -5.419408240279
89
conf74 -6055.59059515
 C         1.091992740993     -0.459180783937     -3.790039666753
 C         1.362233050611     -0.225400670423     -5.261888798161
 H         2.257736746026      0.391625646286     -5.392252888383
 H         1.537649587827     -1.170323518378     -5.785806503112
 H         0.504155822684      0.282260772520     -5.702135122620
 O         0.051590139661     -0.039424928192     -3.288000478785
 C         2.105752309813     -1.180273289489     -2.974978035306
 C         1.871196517165     -1.343589190719     -1.601577787229
 C         3.309799709568     -1.653434419638     -3.519633185117
 C         2.812955389752     -1.951104391108     -0.782679940484
 H         0.958008698417     -0.967611827203     -1.165089971412
 C         4.251927463750     -2.274946604001     -2.701787393821
 H         3.519304879928     -1.535027748578     -4.577145608729
 C         4.007178103003     -2.421836882897     -1.334537497300
 H         2.609437065949     -2.020330990257      0.280097147437
 H         5.181415073974     -2.637090024837     -3.129524725574
 H         4.751156154943     -2.892149651161     -0.699168449399
 C         1.623412560611      3.420555611072     -3.242696194104
 C         2.716156497606      2.657360415767     -2.505590020497
 C         3.651236183525      3.575420407309     -1.723404928685
 O         2.044999359310      1.745403137243     -1.630665221595
 H         2.053574435000      4.108230414820     -3.976266669341
 H         0.958393965880      2.726815799841     -3.766984673942
 H         1.035075204408      4.007877057411     -2.528607529834
 H         3.303912939847      2.080722837928     -3.238879010908
 H         4.399739375283      2.992676650037     -1.178458421112
 H         4.176537599690      4.261276752887     -2.395984035108
 H         3.077877878537      4.160908395317     -0.999214051578
 H         2.706145300719      1.239610720413     -1.136279507621
 C        -0.544449263232      0.301863311335      4.742471307410
 C         0.974625671087      0.265276119820      4.943428044089
 C         1.568840793834     -1.118050064162      4.660572600697
 O         1.631326082832      1.264272050334      4.200327432660
 H        -0.799658911130      0.004535194322      3.724553660690
 H        -1.042477367176     -0.373873920215      5.447408139041
 H        -0.915115878671      1.316663517633      4.919707241424
 H         1.164575023030      0.492253970398      6.006932560451
 H         1.119819772597     -1.876233075621      5.312381883804
 H         1.394893839022     -1.395681868624      3.619437232781
 H         2.647833574565     -1.100719513933      4.842835210293
 Mn        2.044730573277      1.761455505242      2.495728752292
 O         0.917359173774      3.673749899992      0.575581595606
 O         4.019755531532      0.872057711361      0.517342799397
 N        -2.632589721865     -0.448457357780     -1.502687296735
 C        -4.023597548621     -0.005854770969     -1.369972722038
 H        -4.768061989244     -0.817434901723     -1.373674273438
 H        -4.254694554931      0.658787754863     -2.208427303045
 H        -4.144386212047      0.571751982886     -0.449931099044
 N        -2.443884133482     -3.069317716979     -2.607295952169
 C        -2.646636369279     -1.383587628520      0.819815359631
 H        -3.741210964345     -1.350762357390      0.897768160703
 H        -2.262648589136     -0.423627584185      1.169373614746
 C         3.250718814754      1.261502689317      1.305563141549
 C         1.402035250204      2.907406868328      1.312704038852
 C        -2.584882512004     -3.880900883245      1.191654537261
 H        -3.677443946211     -3.947552000817      1.293998795852
 H        -2.164043272447     -4.687034080279      1.803266747664
 C        -2.239620911921     -1.580379133342     -0.642205427054
 H        -1.141420848685     -1.609312270086     -0.659699445922
 C        -2.201091788011     -4.081604634249     -0.279984598129
 H        -2.569769815680     -5.046596645967     -0.650910100928
 H        -1.106797761860     -4.110971271078     -0.356243377625
 C        -2.110732661107     -2.515440701082      1.700445345385
 H        -1.015644269338     -2.465320263029      1.697903518422
 H        -2.424679621804     -2.359506175577      2.738428231586
 C        -1.058664611628     -3.376151722823     -2.961135772427
 H        -0.397654655917     -2.610128127755     -2.554051599762
 H        -0.957824281903     -3.347203799430     -4.050456445203
 H        -0.693568768582     -4.354308452159     -2.611231393002
 C        -2.738939252099     -2.945878504775     -1.169859411933
 H        -3.835220610948     -2.948258453061     -1.094477068323
 H        -3.056374455837     -3.771339235758     -3.011012118804
 C         3.126598086291      3.013750077184      3.193985281347
 O         3.835539098500      3.817988302759      3.620956415174
 H        -2.497772350768     -0.786722979444     -2.455422403538
 C        -1.770513541234      3.728166912239      2.685077401147
 C        -2.214231119082      2.415340387127      2.052608548173
 C        -3.431027040135      1.813668579099      2.745370420320
 O        -2.474485683312      2.586783801063      0.636134389262
 H        -0.934978031825      4.159094120417      2.132446106476
 H        -2.594764341704      4.453413580667      2.698254992076
 H        -1.452183627266      3.563348695460      3.718796046817
 H        -1.388174853208      1.700569493212      2.076846707490
 H        -4.277072947136      2.512899878147      2.721232150979
 H        -3.735432996587      0.883659119183      2.260928119153
 H        -3.204871177848      1.597716672142      3.793353807230
 H        -3.197160222537      3.222537411180      0.548036615856
 K        -0.626787226242      1.487022716714     -1.080350565823
 Br        0.571733668246     -0.062141926401      1.441426590228
89
conf75 -6055.60808879
 C         1.147844139248     -3.163311408585      2.426822927897
 C        -0.116688844825     -3.470747811850      3.195750783327
 H        -0.974778804568     -3.306497536713      2.537304470453
 H        -0.134973688866     -4.508994590258      3.542168916110
 H        -0.179631826316     -2.798007232843      4.051134122911
 O         1.886556714166     -2.250293709775      2.781116787728
 C         1.484376967655     -3.990060927450      1.225560199478
 C         0.694677316871     -5.076958555960      0.825104501927
 C         2.612582722736     -3.642611621141      0.470544537381
 C         1.030600304138     -5.812839502417     -0.310087681375
 H        -0.193538433123     -5.342006806420      1.386583273032
 C         2.957954099443     -4.384942508331     -0.656415442243
 H         3.177740972339     -2.764228299641      0.758379526124
 C         2.170165948292     -5.473803305391     -1.048195690766
 H         0.415311343610     -6.655157631220     -0.611543427177
 H         3.831469471662     -4.107497325994     -1.234426239200
 H         2.447874235301     -6.060978242069     -1.919714302087
 C        -3.146669218018      2.919972556455     -3.086751361952
 C        -2.347086936050      4.051147262702     -2.441016964371
 C        -3.148343935994      4.809341178456     -1.392678772525
 O        -1.182226885162      3.548904118995     -1.778950233609
 H        -3.998882505772      3.317890537765     -3.647330440216
 H        -2.521276394704      2.345415607180     -3.777208733916
 H        -3.527225582276      2.235580440516     -2.322466693716
 H        -2.034647463557      4.756260338784     -3.227735934029
 H        -4.027038830655      5.282033492229     -1.841226636606
 H        -3.486428175075      4.123532283840     -0.608391504336
 H        -2.531910700723      5.585133137574     -0.930642279280
 H        -0.711665082614      2.962335505372     -2.389174182749
 C         5.283640599179     -1.701778095496     -1.244486971945
 C         4.848309989249     -0.256130328070     -1.022931348656
 C         4.867589778975      0.582382131087     -2.299271637847
 O         3.570770877032     -0.123990981224     -0.345274275322
 H         5.218223329992     -2.270821409276     -0.312481582038
 H         4.654276695244     -2.174511259871     -1.998160179545
 H         6.326941404261     -1.725058747592     -1.579875141888
 H         5.535609415291      0.199021021000     -0.300458376797
 H         4.531452459082      1.599826700685     -2.082696341371
 H         5.884846666085      0.628033452308     -2.702689745463
 H         4.208649794898      0.150945272137     -3.055111668825
 Mn        0.816982154672      0.680659979115     -0.353605561289
 O         2.418239364730     -1.204329922207     -1.938806497671
 O         2.402742867106      3.080950804623     -0.819359733175
 N        -0.880164892321      1.823630076350      0.576370490888
 C        -2.234060422242      1.279968797247      0.390843208093
 H        -2.381881406271      1.146775623202     -0.680182128403
 H        -3.013289686895      1.950924199541      0.773033364805
 H        -2.326296029434      0.303609375408      0.862087058392
 N         1.395663780200      0.495956281718      1.759972059957
 C        -1.531870704760      2.637077601080      2.941483624845
 H        -2.286871257149      3.200084038234      2.383483237100
 H        -1.050182584022      3.361931070020      3.608242166913
 C         1.750961565437      2.130025816838     -0.620311299487
 C         2.368708882849     -0.401947976016     -0.990567390888
 C        -1.120917923944      0.836063371589      4.688494536884
 H        -1.444243410583     -0.192336126309      4.885422849197
 H        -1.069422382864      1.335472559986      5.662049187788
 C        -0.458886357533      2.078417355041      1.977670253675
 H         0.339882321495      2.821990195347      1.896162609900
 C         0.287312515118      0.824808540771      4.047586214633
 H         0.861597636381     -0.041913478803      4.389386282036
 H         0.844523964031      1.718606503697      4.351181225989
 C        -2.172644974557      1.532916177084      3.792298890127
 H        -2.979725631153      1.944447541561      4.407305174108
 H        -2.636995049427      0.794020148844      3.130860411535
 C         2.579271185181      1.254930277778      2.213629056581
 H         2.395311898603      2.327968286614      2.132426435045
 H         3.405259287523      0.995220962454      1.556049969422
 H         2.841161350279      1.017887743345      3.250428396236
 C         0.157288346262      0.782357162693      2.525382216718
 H        -0.518690223516     -0.039657376222      2.274914391551
 H         1.623674924999     -0.489248782937      1.896316194194
 C         0.231343519476      0.808258972426     -1.982509804688
 O        -0.114603554146      0.963265104125     -3.103803520354
 H        -0.858508618895      2.689824635628      0.038438359864
 C        -2.794806365443     -1.008482602870     -4.593007380665
 C        -2.836583378916     -0.977936312460     -3.073718092210
 C        -4.256429025566     -0.933866340755     -2.516647561524
 O        -2.155332254739     -2.153852474267     -2.601941226151
 H        -3.307606355038     -0.136303940903     -5.009097051181
 H        -1.759422776197     -0.989986346242     -4.946718016733
 H        -3.283363945062     -1.912478958010     -4.972484496711
 H        -2.286654174022     -0.094326599953     -2.732025304916
 H        -4.239068764283     -0.925952827102     -1.421712367688
 H        -4.779484333307     -0.032536553220     -2.853485610485
 H        -4.824388299565     -1.810583835084     -2.844591523306
 H        -1.998127134251     -2.020236271072     -1.643395671158
 K         0.469919688107     -2.732633793875     -2.616877383721
 Br       -0.613358272798     -1.626915883549      0.160461499409
89
conf77 -6055.60093972
 C         1.651854279904     -3.052786012606      1.192228857909
 C         1.988774778442     -2.917418691982      2.653686899785
 H         1.147034656312     -2.381991518207      3.111864044547
 H         2.106404922508     -3.886090695441      3.145623617456
 H         2.894140478248     -2.318857776117      2.759508380951
 O         2.134740242623     -2.284506156918      0.359682787460
 C         0.678485699340     -4.101713772299      0.759373742193
 C         0.644663181532     -4.478917466161     -0.592457120984
 C        -0.257543490154     -4.646967924726      1.649478495129
 C        -0.307078187421     -5.387046866586     -1.047510742057
 H         1.369704575908     -4.044328744897     -1.273081319768
 C        -1.216568297884     -5.545925367746      1.189300665125
 H        -0.270736762930     -4.326702537334      2.683608515085
 C        -1.241109306719     -5.919918223377     -0.155560363995
 H        -0.327262725228     -5.672640125797     -2.094470945948
 H        -1.953513232391     -5.945746787268      1.878264633614
 H        -1.991564179053     -6.619679015069     -0.510326242106
 C        -3.175272655637     -2.926243135503     -0.935279432567
 C        -3.825801917524     -1.552802603638     -1.067369639582
 C        -4.426995530904     -1.068902629669      0.247731065267
 O        -2.808134861450     -0.644859464118     -1.532000694547
 H        -3.932984247602     -3.693309894867     -0.747074365762
 H        -2.640683373548     -3.192403984780     -1.852717615913
 H        -2.473288431379     -2.936629692533     -0.095422810724
 H        -4.613346629152     -1.601100300094     -1.835907795984
 H        -3.651320750537     -1.025391367327      1.018084939396
 H        -4.871248493502     -0.073590871497      0.132296619604
 H        -5.217006524258     -1.751565410281      0.577811920427
 H        -2.984599735175      0.249871352707     -1.197474085562
 C         3.104666288267     -1.079626426492     -2.642671145885
 C         3.128895722849      0.368476372463     -2.185432341444
 C         3.518059925816      1.350683118175     -3.280503150199
 O         1.765744844790      0.680000517447     -1.731695032912
 H         2.828264140815     -1.740279493512     -1.818397531720
 H         2.389883007653     -1.204380806941     -3.461696406460
 H         4.095690004257     -1.369627980816     -3.005735154688
 H         3.785987262575      0.488401183870     -1.320592301800
 H         3.496920007532      2.373294486882     -2.899504467855
 H         4.530187585757      1.134486000261     -3.637922062066
 H         2.827814326210      1.272070643824     -4.126325980794
 Mn        0.370023851420      2.770377142647      0.041740947077
 O         2.588129079035      2.336697348711     -0.412652316216
 O         0.030731081669      4.544133277029     -2.274442938021
 N         0.183204869828      4.348478062959      1.483515144707
 C        -1.133507693023      5.022196881793      1.444158704372
 H        -1.301016022007      5.389776081444      0.431770118938
 H        -1.196083734157      5.859518541670      2.147849690824
 H        -1.920055909992      4.303196607116      1.674311495467
 N         0.546159393903      1.561125948780      1.806078722704
 C         0.227288014632      4.591441027938      4.053259619192
 H        -0.859472210415      4.611316186905      4.192265455366
 H         0.548340789325      5.632544572804      3.935535741334
 C         0.197825713250      3.851075594674     -1.351303008825
 C         1.609867327917      1.713355537961     -0.873472340592
 C         1.098369509464      2.426461019407      5.156848936820
 H         1.132428655725      1.965913628589      6.149315994396
 H         2.068537112013      2.218387598803      4.692420572494
 C         0.559652187148      3.773801565817      2.806256525942
 H         1.648720272368      3.656649085207      2.759061184072
 C        -0.016924717313      1.798103824928      4.314405012022
 H        -0.980635763729      2.003540750302      4.794503492425
 H         0.053034204376      0.708651387532      4.256354269174
 C         0.906247254809      3.956000355281      5.294125571431
 H         1.879662300490      4.429111195430      5.463094306459
 H         0.298417313062      4.177406571143      6.177511381519
 C         1.872666585513      0.992330011760      2.123792666686
 H         2.645935624108      1.761304300883      2.106486545994
 H         2.120095484248      0.252619992555      1.362254974976
 H         1.868544394627      0.484682839061      3.092048304006
 C        -0.063351571363      2.381328561136      2.885308439345
 H        -1.115873190444      2.465449030022      2.598822610782
 H        -0.072738849504      0.737916598665      1.727176032677
 C        -1.255617962556      2.256140632312     -0.215259485624
 O        -2.366199991250      1.904548235082     -0.416003771432
 H         0.880458009178      5.049728507474      1.239874018736
 C        -0.234576386084      0.023521129881     -4.644762601382
 C        -1.037593345208     -1.216052346330     -4.260833422026
 C        -1.566547585460     -1.984006072317     -5.466193418830
 O        -0.249719267214     -2.092344018523     -3.418830325669
 H        -0.857821062476      0.728928339045     -5.203297524402
 H         0.152943440124      0.531927275233     -3.758170920013
 H         0.617003683740     -0.246237371290     -5.283374276768
 H        -1.870930444634     -0.924924790855     -3.615500960502
 H        -2.121367951681     -2.869149296164     -5.143194150987
 H        -2.233838743919     -1.355626932691     -6.064394704296
 H        -0.743382192437     -2.308320568534     -6.116032745030
 H         0.507013315182     -2.399614200463     -3.935907809724
 K        -0.246580341896     -1.077111370716     -0.892618786306
 Br       -1.107855129281     -1.212997211130      2.083087594082
89
conf81 -6055.59069879
 C        -2.615970637670     -1.704597017895     -0.691780793787
 C        -2.412529938967     -3.149466706871     -1.062050755174
 H        -1.405439033053     -3.426335137986     -0.729444783647
 H        -3.135718854945     -3.800455991931     -0.562077239940
 H        -2.476612328299     -3.264036089871     -2.144570601148
 O        -2.630864969594     -0.826290134713     -1.557275975322
 C        -2.788509183648     -1.325369955420      0.741933295171
 C        -2.571220007279     -2.235030972604      1.785844116744
 C        -3.170855843621     -0.010686534483      1.042253613260
 C        -2.759685263855     -1.840895093977      3.107800301692
 H        -2.241374885490     -3.243538852588      1.567297241977
 C        -3.361620814767      0.381975361181      2.363821559553
 H        -3.307072330687      0.690227606465      0.229495052714
 C        -3.166806611896     -0.536309807979      3.398274255352
 H        -2.594182830187     -2.551085343648      3.911860604257
 H        -3.674717885025      1.397863236962      2.585447780510
 H        -3.333034409224     -0.236999174888      4.428476274600
 C        -1.558638799916     -0.811733612299     -5.156050172646
 C        -2.806674771593     -1.598333873291     -4.759091496856
 C        -3.936421704526     -1.459298408158     -5.775895867070
 O        -2.490695071181     -2.981770393801     -4.538047970599
 H        -0.752311267063     -0.985186269489     -4.439168188260
 H        -1.197897223054     -1.119716218618     -6.146389328138
 H        -1.773827898321      0.262396641967     -5.210091760451
 H        -3.142420151684     -1.250483308194     -3.779365197383
 H        -3.617618863563     -1.814139794613     -6.764495262148
 H        -4.804661933423     -2.046226361886     -5.464771350612
 H        -4.243743689888     -0.413510696048     -5.881694064797
 H        -2.130969271717     -3.338084846479     -5.362346558203
 C         4.035702864809      2.553590204099     -2.702879842603
 C         3.198945691568      1.367386675234     -2.246632122568
 C         3.975810640630      0.300817005420     -1.484753304604
 O         2.021723769962      1.818992793495     -1.481726035689
 H         4.809529896064      2.210873531345     -3.398454823895
 H         3.411194488153      3.288335818541     -3.219802128478
 H         4.515109641175      3.037536768137     -1.850791800158
 H         2.723783680415      0.888632561782     -3.106728822767
 H         4.650837655724     -0.215174609920     -2.175095396720
 H         4.566541255219      0.743242499978     -0.681498373652
 H         3.286316896874     -0.436776711005     -1.064811389455
 Mn        1.003015824090      2.818496786958      1.155189540018
 O         3.264750610538      2.625213385433      0.252367656212
 O         0.743929711845      5.595819818876      0.235832042723
 N         0.529515091303      3.318850132891      3.199745210721
 C        -0.885368953650      3.732856187644      3.326264236509
 H        -1.057322319723      4.580853835285      2.663678779509
 H        -1.151852224570      4.018208368550      4.350239242970
 H        -1.532972275039      2.917948336312      3.003503526778
 N         1.299650619811      0.890772198665      2.012301972151
 C         0.420419705253      2.149151588006      5.508896139944
 H         0.135901061863      3.158822158786      5.823137336457
 H         1.253823965160      1.858143976652      6.158624015271
 C         0.868006709002      4.495635256267      0.601061153345
 C         2.158658836165      2.372917667544     -0.250963948684
 C        -0.265778184973     -0.280984102902      5.394137114816
 H        -1.140804896038     -0.912881403942      5.228013285323
 H         0.252570251753     -0.692568207108      6.266979746600
 C         0.925524788139      2.157338857684      4.047387716386
 H         2.019071152245      2.197486200760      4.067762625723
 C         0.679627647472     -0.352460439249      4.165849940716
 H         0.474224606375     -1.242255905290      3.563140632002
 H         1.716017145799     -0.432990865322      4.509140825549
 C        -0.727707723931      1.154537313015      5.712066596984
 H        -1.101771989264      1.210373483554      6.739639901656
 H        -1.567487494090      1.428085839428      5.063005837067
 C         2.696395464751      0.417423906481      2.156263530496
 H         2.729077946922     -0.603091010341      2.543348200002
 H         3.266048666139      1.079201318962      2.811906664973
 H         3.169734241069      0.433450735890      1.181586413805
 C         0.533493628868      0.890000217043      3.283214693102
 H        -0.516899637736      0.963693935523      2.984747888909
 H         0.868133988218      0.200633980602      1.382352981183
 C        -0.525139560780      2.522308431845      0.444117505000
 O        -1.503342003746      2.326844633627     -0.197676889367
 H         1.095630029800      4.116135353975      3.483960651952
 C         3.192650544589     -2.632268882308     -3.774482904196
 C         1.693723450830     -2.381489230555     -3.924852607007
 C         0.851945639210     -3.598014292706     -3.544379164234
 O         1.303236042074     -1.243276140363     -3.144015426453
 H         3.519426380014     -3.458308140310     -4.415008787127
 H         3.759724268724     -1.737229970325     -4.044916710305
 H         3.431727819459     -2.888935956864     -2.736772761025
 H         1.479859757243     -2.099378944602     -4.963651747651
 H         1.139545519422     -4.472710414187     -4.137981470658
 H         1.003410367911     -3.835935730384     -2.485693036001
 H        -0.211343136616     -3.399208375849     -3.701204187106
 H         1.326754488760     -1.519451284499     -2.198100481975
 K        -0.363481403827      0.542910975761     -1.990333982854
 Br        0.728456826708     -1.659869370866      0.000983810736
89
conf83 -6055.60294358
 C        -3.722619859086     -3.760974117531     -1.174067288583
 C        -3.604080464735     -4.104911700439     -2.641898639570
 H        -3.047238275590     -3.294965059535     -3.129970492473
 H        -3.081771458379     -5.049385655040     -2.815991625808
 H        -4.605685132558     -4.151781571920     -3.070146386657
 O        -4.767535943465     -3.319230829912     -0.716888229457
 C        -2.513901227466     -3.891756702641     -0.291224101806
 C        -2.615352895875     -3.436346564055      1.035290253028
 C        -1.281670534925     -4.391471094883     -0.750116699046
 C        -1.505722322739     -3.455640318046      1.877778774905
 H        -3.568230239342     -3.040502589124      1.367478820710
 C        -0.171558739447     -4.412994634559      0.097584745268
 H        -1.181189215347     -4.746789541699     -1.769733168088
 C        -0.279937685751     -3.938009907047      1.408335524589
 H        -1.578718753513     -3.071723906683      2.888882202744
 H         0.779826230004     -4.787322418168     -0.267975510108
 H         0.585967330927     -3.922362472064      2.060979277940
 C        -4.020118311672      0.149263315376     -1.609182499745
 C        -3.466866736542     -0.038376241977     -3.017485535971
 C        -2.978644531392      1.277895813199     -3.617706862998
 O        -2.396370127353     -0.999995453498     -2.944676321559
 H        -3.291423052149      0.672838805823     -0.978009698965
 H        -4.927507333641      0.760251894077     -1.632456265174
 H        -4.272148992321     -0.811493730036     -1.151574631095
 H        -4.261019488317     -0.456820580304     -3.654313698228
 H        -3.800357295469      1.999507218292     -3.668816807042
 H        -2.173161527013      1.700561783882     -3.007522647944
 H        -2.589872053965      1.129717202149     -4.629665894268
 H        -1.736350914576     -0.806475202276     -3.650567298989
 C         3.520950843540     -0.737627062817     -0.918863494480
 C         2.798299082395     -1.863850892684     -0.191353768082
 C         3.654088184990     -2.628415560916      0.808220901694
 O         1.559170109067     -1.389477522944      0.455762840000
 H         4.210197948112     -1.166516809450     -1.654205255930
 H         2.801392900942     -0.095761709906     -1.434281332574
 H         4.087227410715     -0.121575829196     -0.219168586118
 H         2.391174848522     -2.565493558807     -0.925069185188
 H         4.494429995043     -3.097701341896      0.286194964495
 H         4.047348422161     -1.954906350905      1.571106401356
 H         3.070726068294     -3.414591656788      1.296600751661
 Mn        0.538058531542      0.427244149246      2.664074375983
 O         2.655861382406      0.097438493867      1.794974296578
 O        -2.159186599498     -0.121639860767      1.759292443052
 N         0.586833414772      2.210550825828      1.444571845416
 C        -0.706340673165      2.827485864805      1.075944765079
 H        -1.285680508232      3.064995982636      1.969215512754
 H        -1.274877489561      2.116187924684      0.482568861195
 H        -0.569584812378      3.729105166965      0.473163115935
 N         0.942486790482      1.876511899245      4.229706485119
 C         1.783718199665      4.488227118733      1.549524893586
 H         1.555453198800      4.448334259029      0.479827141311
 H         2.858366060340      4.690656705732      1.621541028512
 C        -1.103071731224      0.124413879393      2.231688089021
 C         1.599012130615     -0.453340841441      1.414481362616
 C         1.384009922720      5.718612133145      3.740726651876
 H         0.558666753462      6.191518926933      4.283537633245
 H         2.252249905345      6.373089477115      3.868830499842
 C         1.503137987753      3.107793617609      2.190979663674
 H         2.445333187367      2.554229829042      2.239981632723
 C         1.702945684792      4.338792103811      4.372370906945
 H         1.432116888674      4.335532927754      5.433847983940
 H         2.780251663212      4.145413634454      4.321881692815
 C         1.016702282082      5.620423343243      2.242732008985
 H         1.219531636491      6.574302698799      1.746058443549
 H        -0.059804812862      5.447226173316      2.136327351758
 C         2.215734590637      1.467753043360      4.871703005972
 H         2.547748542338      2.182593071169      5.630919254080
 H         2.989591462763      1.359170700903      4.110887424228
 H         2.068033073117      0.494019656592      5.338931799054
 C         0.957343833474      3.236662864047      3.618755212713
 H        -0.096242722065      3.526397908623      3.563348884266
 H         0.218659562798      1.853515214995      4.942612815804
 C         0.502299655305     -0.998186334119      3.705906652451
 O         0.427680602938     -1.974193840778      4.345248974614
 H         1.025606188861      1.961193422177      0.550468361861
 C         2.110443098473     -0.609910256690     -4.916644358053
 C         0.772155418539     -1.294480955544     -4.651724652459
 C         0.837762587868     -2.245824658695     -3.453551527210
 O        -0.260003225840     -0.314974324863     -4.473697408815
 H         2.901363140738     -1.346637743527     -5.091436951095
 H         2.037291438975      0.039190007981     -5.793169130534
 H         2.389549679732      0.006642114849     -4.056048393333
 H         0.469778745356     -1.864346140245     -5.538288237935
 H         1.566087309065     -3.045625629063     -3.624659710574
 H         1.150532042846     -1.694502764498     -2.562144768409
 H        -0.137718563957     -2.707192916740     -3.269558194611
 H         0.050966422566      0.331135303269     -3.797672210521
 K        -0.923127707355     -0.941206643373     -0.731378078327
 Br        0.573673567146      1.477437021940     -1.852733981119
89
conf85 -6055.58468089
 C        -3.733262025112      0.063746067187     -1.605025329003
 C        -4.338072220735      1.444600550838     -1.569255290890
 H        -3.790178558216      2.046433365601     -0.836148683960
 H        -4.231692678181      1.905082628196     -2.550988181769
 H        -5.388949862623      1.421937074318     -1.269522721609
 O        -3.017100968036     -0.286048480434     -2.545007845742
 C        -3.968474567154     -0.859287297824     -0.459420484546
 C        -3.676283569260     -2.224702917254     -0.618260897710
 C        -4.412307497925     -0.389246374746      0.785060578465
 C        -3.818520595608     -3.101602932561      0.450606123805
 H        -3.341687426237     -2.577670660727     -1.588716560069
 C        -4.537480492591     -1.268377530368      1.858446788182
 H        -4.617090369854      0.663258319975      0.935611740041
 C        -4.243501750628     -2.621906048295      1.692988494277
 H        -3.596118773520     -4.155967818614      0.320599247968
 H        -4.858660944905     -0.891757951618      2.824124079523
 H        -4.345134658122     -3.305322081574      2.530502257080
 C        -1.224547758366      0.422199876283     -5.530517263184
 C         0.005873876586     -0.233510624838     -4.904014926378
 C        -0.225848365729     -1.716342252032     -4.598227004827
 O         1.167371799122     -0.051598935565     -5.710105048351
 H        -2.081402051526      0.372478283466     -4.851624722602
 H        -1.014701447167      1.469677440479     -5.765729811464
 H        -1.499950792489     -0.088081292563     -6.462480638975
 H         0.253842987687      0.298461615501     -3.978005307731
 H        -1.149421847499     -1.867211674792     -4.026853968566
 H        -0.346462206087     -2.276693774931     -5.533699292479
 H         0.618702401812     -2.148477436504     -4.053411006231
 H         1.007474985426     -0.509546435970     -6.546969035642
 C        -1.677933485529      3.985644023885     -2.492089196891
 C        -0.818486079651      2.728454084263     -2.459894405993
 C         0.660508322379      2.992387437402     -2.715918276300
 O        -1.005708049709      1.951948252578     -1.219992863202
 H        -1.637729051357      4.418096028287     -3.497729651403
 H        -2.721471796664      3.756190429883     -2.264342794425
 H        -1.316036741965      4.721590726931     -1.774211464178
 H        -1.198371653513      2.022384751526     -3.203143868394
 H         0.802883018846      3.282194074461     -3.762146975133
 H         1.021371888008      3.803255343181     -2.079818315154
 H         1.263083838007      2.100166763952     -2.521802805857
 Mn       -0.470650404669      1.730720157999      1.706536679254
 O        -0.313031263590      3.645348435612      0.140552252038
 O        -3.291877593426      2.278885377970      2.307586111944
 N         0.215174244828      1.644190812385      3.767918378455
 C        -0.477854134243      0.549522960253      4.483646901501
 H        -0.262125897306     -0.400846274875      3.995982851754
 H        -1.552305407984      0.721940415566      4.422306796277
 H        -0.185859102784      0.483752060688      5.537236693781
 N         1.587976045740      1.465646393264      1.324661050808
 C         2.418835642059      1.009453451147      5.016538853563
 H         1.791025532827      1.142641798028      5.903295641741
 H         3.308504011287      1.625662933375      5.188239742499
 C        -2.159496888321      2.077699536293      2.093555545009
 C        -0.664887356646      2.467044751100     -0.010273761712
 C         3.840671304628     -0.625957865113      3.672968765779
 H         3.752362934070     -1.644624242039      3.281289848394
 H         4.871187460414     -0.516023749152      4.025823397459
 C         1.708949160286      1.545876299254      3.750776737085
 H         2.045966446476      2.573900174056      3.589134920311
 C         3.581286534668      0.387978897489      2.532807492650
 H         3.871986864834     -0.020136487456      1.560313783899
 H         4.176649235869      1.294571432248      2.691420650289
 C         2.857389692615     -0.453238336650      4.857805029657
 H         3.318197061294     -0.808278013766      5.784988656335
 H         1.972825214092     -1.080521197143      4.700604520428
 C         2.389293681430      2.654404123772      0.950944452381
 H         3.428462227637      2.378937795868      0.756481829301
 H         2.350775488583      3.416472688336      1.732089274415
 H         1.962224968363      3.084738528499      0.050385136714
 C         2.094813093794      0.740410123003      2.511081443500
 H         1.541582083342     -0.204902192876      2.521500755154
 H         1.707012534141      0.830489692173      0.519245415083
 C        -0.867581756349      0.085022450805      1.463207644746
 O        -1.107729720888     -1.046937945651      1.215373859137
 H        -0.031232394841      2.507063351964      4.249006159270
 C         2.853528115475     -4.568554639519     -0.703935045851
 C         1.553053302622     -3.882325252587     -0.291377227849
 C         1.702048743776     -3.089233310019      1.009803211876
 O         1.087755028483     -3.035414234511     -1.351150155705
 H         3.181922658850     -5.284697200397      0.057018265993
 H         2.719930937142     -5.099982642364     -1.650153638958
 H         3.646468911221     -3.823842828741     -0.836866463654
 H         0.768116681729     -4.638568187611     -0.167798830742
 H         2.046370011756     -3.735653576033      1.824760170789
 H         2.428708601632     -2.282825991144      0.864871802993
 H         0.747791765974     -2.639759637018      1.295446337863
 H         1.761588472064     -2.325882407358     -1.456190326720
 K        -0.463620501459     -0.812448282460     -1.489195993754
 Br        2.542040896590     -0.156779763646     -1.334642285867
89
conf87 -6055.57916029
 C        -3.110527694758     -1.910963883995     -0.544853344889
 C        -2.814111771747     -1.940057945874      0.931361447970
 H        -3.739520255190     -2.018061570602      1.510212333144
 H        -2.207224814844     -2.821271973183      1.169543958614
 H        -2.260995241802     -1.045553723466      1.214039497204
 O        -2.629346372044     -1.027489285524     -1.260328555905
 C        -3.981667815958     -2.955306445166     -1.146077860590
 C        -4.486456675812     -2.755060698949     -2.441279949332
 C        -4.298415238963     -4.138193017950     -0.462005568991
 C        -5.281737756213     -3.721891993652     -3.044905519681
 H        -4.263619151051     -1.824996763769     -2.951215380915
 C        -5.085966333484     -5.111598865851     -1.072492406335
 H        -3.920471792696     -4.306659998234      0.540080835990
 C        -5.577312202136     -4.905327092174     -2.362360098072
 H        -5.674661292840     -3.555469246429     -4.042664689479
 H        -5.317688161633     -6.029420794369     -0.542227571398
 H        -6.194951908966     -5.663081843553     -2.834045220308
 C        -1.344099474890     -2.784010373334     -4.825055786566
 C        -1.436546975099     -1.263807785166     -4.937794430938
 C        -2.696655141988     -0.806547165841     -5.669803860184
 O        -1.357642786892     -0.654814208045     -3.643120953291
 H        -0.424899348897     -3.077670792150     -4.311653113933
 H        -2.197311055862     -3.181221947403     -4.261972235422
 H        -1.350445437273     -3.250191331607     -5.815324604988
 H        -0.557052127262     -0.887571206555     -5.471831597877
 H        -2.714475253514     -1.186994873811     -6.696064690737
 H        -3.595459512574     -1.176285652650     -5.161579546990
 H        -2.745771561576      0.285076719144     -5.702342501576
 H        -2.053848490974     -1.020751521879     -3.068102007417
 C        -1.277734605267      5.670420649623     -1.929444950961
 C        -0.924331271818      4.243821791918     -2.335368876055
 C         0.172801800312      4.152457968903     -3.392830784852
 O        -0.609682355370      3.409317308932     -1.176053935989
 H        -1.700837532267      6.203183656803     -2.788282927712
 H        -2.023918888058      5.659293830539     -1.129858519718
 H        -0.394515897772      6.201798884598     -1.576134879993
 H        -1.830434593774      3.760438685607     -2.723105321266
 H         0.374294133417      3.108386510620     -3.658034406619
 H        -0.142733376158      4.675484433761     -4.302064795595
 H         1.097036999465      4.596178469033     -3.023262348527
 Mn        1.202934762732      2.702035298478      1.083735735575
 O         1.190876091476      4.688448380100     -0.617620385603
 O        -0.186200626553      4.532459498856      2.895500788608
 N         2.847046740814      2.218067234613      2.336334274499
 C         3.608609203235      3.469293998809      2.517206000555
 H         3.057358072732      4.153832386335      3.164800137548
 H         3.747010967228      3.952086091064      1.545045824211
 H         4.596861715635      3.281764131954      2.957659407382
 N         3.729889592844     -0.398843917768      2.390210465094
 C         1.496048373904      1.903870801047      4.451650627501
 H         0.585297420054      1.798436827702      3.857389309918
 H         1.585616850714      2.964656824653      4.706208923801
 C         0.392636948262      3.800380191345      2.196211506486
 C         0.484766666749      3.712282481138     -0.373251010182
 C         1.211120156447     -0.432333892253      5.341300237660
 H         0.283988041906     -0.561466361964      4.765897584847
 H         1.115126016555     -1.051184940050      6.240927697444
 C         2.684744837513      1.455356920288      3.603228493398
 H         3.600553960790      1.598227513325      4.201051018894
 C         2.403380313848     -0.902182293228      4.500279296957
 H         2.284869330273     -1.951124852170      4.202119821023
 H         3.310437473516     -0.852570895315      5.115947011333
 C         1.363017241660      1.046897798541      5.714579909248
 H         2.249748861887      1.172925752141      6.351688812388
 H         0.503045073428      1.385804665690      6.302212037441
 C         5.005233334700     -0.671087302350      3.036318094169
 H         5.754530501903     -0.848931527706      2.260168057614
 H         5.009756882255     -1.539869057507      3.714393824271
 H         5.334822177968      0.198487944758      3.615708504564
 C         2.592931122224     -0.042160340474      3.238977584648
 H         1.699735715329     -0.153100160059      2.612042312474
 H         3.492263770532     -1.138767784206      1.735261661599
 C        -0.005939026817      1.532271630989      1.338199083190
 O        -0.852332806104      0.701340399515      1.415038924538
 H         3.424334332813      1.583973649953      1.768100625919
 C         0.893239601603     -2.045778340071      0.228111317639
 C         2.077623824369     -2.406638182590     -0.671833925276
 C         1.849056036282     -2.006777261048     -2.131827615839
 O         3.286360771580     -1.832894152333     -0.175916418021
 H        -0.044404988396     -2.456952445415     -0.162359045566
 H         1.042942127605     -2.435628605625      1.239472367380
 H         0.792720869619     -0.962250821377      0.317730373502
 H         2.236232366321     -3.490848469223     -0.623516693470
 H         0.898013527744     -2.393610729418     -2.511894120512
 H         1.847003916536     -0.915567900941     -2.220052131932
 H         2.659042185777     -2.381904929705     -2.763231211599
 H         3.217570369304     -0.865241659166     -0.301901867671
 K        -0.494159699240      0.722502523091     -1.539753273702
 Br        2.507327232672      1.440515969278     -0.690348783770
89
conf88 -6055.59687458
 C        -4.373200327940     -2.178068695532     -1.255512171313
 C        -5.328518626155     -2.818731571607     -2.240904667803
 H        -6.238552458015     -3.164482582672     -1.741569365524
 H        -5.630316213289     -2.093557050364     -3.004457327856
 H        -4.828840477520     -3.659018638723     -2.722604624575
 O        -3.210812447291     -2.582299428819     -1.192405782414
 C        -4.851912279612     -1.065072078820     -0.398896375391
 C        -4.008189961416     -0.560600121793      0.604800919296
 C        -6.116472578438     -0.482299926179     -0.590017379478
 C        -4.415432539160      0.509207255707      1.393505069155
 H        -3.038335097419     -1.010883104001      0.765593519401
 C        -6.521161711917      0.590827748048      0.198216521465
 H        -6.781457309102     -0.855411380444     -1.360922700389
 C        -5.669617110903      1.088659625157      1.187451833186
 H        -3.750189970044      0.907607707754      2.150030639822
 H        -7.494838612335      1.042518841497      0.038147706947
 H        -5.980237045896      1.932108753623      1.796092898960
 C         2.528155469747     -0.896305973817     -4.749078261079
 C         1.013009686055     -1.072553459799     -4.802082613792
 C         0.586105930816     -2.359309391933     -5.490827531984
 O         0.465146049559     -1.109521853290     -3.475600120604
 H         2.793738256080     -0.011939768953     -4.160896131591
 H         2.999971335090     -1.766872536521     -4.283612391784
 H         2.938636650592     -0.774719505980     -5.756465802333
 H         0.571612269242     -0.217144308878     -5.336535333009
 H         0.930659070525     -2.375659803390     -6.528921835033
 H         1.011062676268     -3.223906163578     -4.969918200576
 H        -0.504061609506     -2.452864945875     -5.486524437285
 H         0.846736274483     -0.364632509928     -2.965892244688
 C        -3.836455102364      2.166827423923     -2.210042762830
 C        -2.818137080279      1.087004060337     -2.553756036419
 C        -1.944720273471      1.405854496336     -3.761899820320
 O        -2.002373708576      0.731018454975     -1.390834814004
 H        -4.549541957693      2.272122883413     -3.035232818066
 H        -4.390184349407      1.893215417115     -1.309527944197
 H        -3.341130979778      3.123757817237     -2.044495642502
 H        -3.354358347829      0.149159579274     -2.741795282410
 H        -1.224647223180      0.600110134009     -3.923426682940
 H        -2.571220087238      1.499640651563     -4.655945606671
 H        -1.402825823078      2.338748302177     -3.604783946191
 Mn        0.003358058157      1.470540072189      0.678784636971
 O        -1.072614928988      2.805766895080     -1.249389971393
 O        -2.021292696204      2.685388040723      2.400422304656
 N         1.725910578788      2.171136303904      1.687100297831
 C         1.718194591692      3.639580148397      1.535231195172
 H         0.932676809264      4.076280434367      2.154897189764
 H         1.513489291750      3.894615459637      0.491125945161
 H         2.682264123805      4.080254555276      1.821127641976
 N         3.834360204138      0.427076377306      1.976415882996
 C         0.889014601574      1.705511194823      4.030942201632
 H         0.133805351840      1.023716559313      3.631625223360
 H         0.421488313390      2.693162701683      4.096679414033
 C        -1.188016987129      2.219936393379      1.726142113259
 C        -1.192408638434      1.668947294166     -0.791532348418
 C         1.947363700533     -0.185355309069      5.312140477079
 H         1.190296577653     -0.891649406483      4.944918764597
 H         2.260527249860     -0.542396783689      6.299803252050
 C         2.073326292056      1.735819770974      3.066945464810
 H         2.816970804529      2.446730370261      3.464183042660
 C         3.141845067748     -0.172918250791      4.351166855392
 H         3.570340565704     -1.176975843364      4.245966739358
 H         3.930622200037      0.461369751810      4.775155557654
 C         1.319444741736      1.209633668613      5.415379972804
 H         2.047039173843      1.906287263522      5.854946796637
 H         0.454736954863      1.193092667335      6.087442561736
 C         5.113445139001      0.968506479802      2.413142416970
 H         5.780259995830      1.021744267591      1.548267387444
 H         5.623340524144      0.385523316198      3.196668619107
 H         4.987789977546      1.988698715503      2.792582441685
 C         2.752738824728      0.353988973319      2.959852497845
 H         2.002261304739     -0.323489908323      2.535422280379
 H         3.964375395282     -0.461007422213      1.498314495726
 C        -0.429734473663     -0.057206035445      1.295184644961
 O        -0.767603944000     -1.149322070498      1.621077361389
 H         2.518691506604      1.805624265960      1.141716109957
 C         2.067252762185     -2.829468583970      0.867594556842
 C         3.201707352984     -2.902792053296     -0.154361262596
 C         2.698436661133     -3.186854127818     -1.571475513121
 O         3.983468711725     -1.706348916348     -0.133581248505
 H         1.448859686406     -3.734267196807      0.854961496479
 H         2.464405581438     -2.709998407178      1.879684716942
 H         1.432042365653     -1.963588781637      0.671743743514
 H         3.894892189405     -3.698447603740      0.142463166518
 H         2.061064774047     -4.078424703842     -1.601699098015
 H         2.135881439597     -2.330567224146     -1.955648547198
 H         3.540966795727     -3.347268615119     -2.250333354987
 H         3.412263061520     -0.983302930651     -0.457877455951
 K        -0.728412337043     -1.737090932145     -1.201476446481
 Br        1.679760343197      0.647937814192     -1.056668673861
