# Supplementary material for: ReNeGate: A Reaction Network Graph-Theoretical Tool for Automated Mechanistic Studies in Computational Homogeneous Catalysis
Source: J Chem Theory Comput. 2022 Nov 2;18(12):7470–82. doi: 10.1021/acs.jctc.2c00404 (PMC9753598; doi:10.1021/acs.jctc.2c00404)
Supplement: Supplementary file 4 — ct2c00404_si_004.xyz [file ct2c00404_si_004.xyz]

         22
Fragment = 1   -1911.43982588
 O         3.664984584151     -3.197277472784     -0.652641663847
 C         4.594147295912     -3.583310855125      0.435834858389
 H         5.431693593178     -2.881922805126      0.395243558439
 C         3.865241700355     -3.461340841854      1.764320989468
 H         2.985032666716     -4.110904475464      1.777993510359
 H         3.551937030822     -2.430219290997      1.940325600243
 H         4.529093827313     -3.762065274265      2.580640832038
 C         5.044107639174     -4.992357509697      0.101675319450
 H         4.191278651078     -5.677355689704      0.093913396322
 H         5.526260585027     -5.025714951277     -0.878411668623
 H         5.759561226272     -5.339884030629      0.852745911350
 Mn        2.630929267580     -0.518856589058     -1.859999169327
 C         3.493214082368     -1.918650927619     -0.876765518340
 C         2.390320927239      1.278284468200     -2.152841468045
 C         1.493380168026     -1.111722501066     -3.115420571568
 C         4.019002015813     -0.616253127679     -3.092489271596
 C         1.259747871918     -0.581649767676     -0.607768174495
 O         2.273145594617      2.414219606388     -2.299383131335
 O         4.059030977762     -0.991026605698     -0.265462493589
 O         0.396863275940     -0.642478002274      0.146675535857
 O         4.856776918510     -0.695952984207     -3.872785448422
 O         0.774962100228     -1.546078372390     -3.907844932727
         22
Fragment = 7   -1911.39465355
 O        -1.610616335734      2.681278586946     -1.456951570561
 C        -1.994307266988      2.698885179280     -2.890117562725
 H        -3.006539425759      3.105530502573     -2.941338049815
 C        -0.996728789723      3.627078609062     -3.555572115311
 H         0.018683338498      3.231307571029     -3.464582650100
 H        -1.026460428304      4.620471084420     -3.101776797283
 H        -1.238143895589      3.723024055632     -4.617926956076
 C        -1.963030834508      1.272332217310     -3.417625100567
 H        -0.980129966982      0.822208615728     -3.252424373293
 H        -2.722804852281      0.656825007559     -2.932555968237
 H        -2.166690122435      1.274812548948     -4.492401328819
 Mn       -3.402597780753      0.289434587288      0.017770339704
 C        -2.088764777514      1.609717496116      0.728372228241
 C        -4.804714767972     -0.592138822559     -0.800149536203
 C        -3.545400076284     -0.559696325132      1.588478243337
 C        -2.183069306135     -0.894805488641     -0.500590884489
 C        -2.496831801677      2.315978910153     -0.564578771852
 O        -5.675644983456     -1.167177545899     -1.283686893783
 O        -1.331472240355      1.931523536552      1.599472122614
 O        -3.715929956686      2.041074474591     -0.850332703254
 O        -1.348900366746     -1.597386506486     -0.885621032301
 O        -3.652145362618     -1.045634294467      2.629269360772
         22
Fragment = 6 -1911.39430624
 O         3.141317264671     -0.811775742168     -0.432352502564
 C         4.215830875300     -0.053711830205      0.238663227304
 H         3.873973671185      0.055427644155      1.270087696968
 C         5.480621298108     -0.890248608076      0.177692148255
 H         5.312592862756     -1.880489371028      0.608740594942
 H         6.268613630995     -0.395980020918      0.753400281666
 H         5.835195713412     -1.004972269600     -0.849462123604
 C         4.322620740393      1.306726435664     -0.429761606084
 H         5.074533741908      1.912823322887      0.083717964698
 H         4.622400196321      1.203749833242     -1.476488194653
 H         3.368005947417      1.836860523005     -0.384087264238
 Mn        2.668482686557     -1.367948038796     -2.299673979597
 C         1.801659434615     -0.796827576677      0.129918902823
 C         1.931147469470     -0.073019831895     -3.257777078050
 C         2.064404205876     -2.594496820673     -3.459763180223
 C         4.315788490595     -1.186981670975     -3.087278776173
 C         1.078894188992     -1.500811821530     -1.106293599127
 O         1.444786778445      0.808665181695     -3.825925790936
 O         1.528845733418     -0.242531801151      1.142960138276
 O        -0.054486847820     -1.892605542655     -1.003992910215
 O         5.338272936541     -1.043021562963     -3.602546664168
 O         1.654136980845     -3.417658431342     -4.156229285299
         22
Fragment = 5   -1911.39430622
 O         3.236808540575     -0.419164906906     -0.568810473931
 C         4.450166725751     -0.657901440102      0.237598422970
 H         4.214541805140     -0.243486336926      1.220125517177
 C         4.665270416745     -2.159001052259      0.334611377913
 H         3.790611160857     -2.648378794955      0.770380601490
 H         5.527497337623     -2.368244232680      0.974277131429
 H         4.858602145422     -2.589144923169     -0.652153581556
 C         5.592528738285      0.105162416572     -0.407340114695
 H         6.481998600897      0.025894682206      0.224504391480
 H         5.840410920557     -0.301547056593     -1.390739920812
 H         5.341852553858      1.163746351006     -0.513067717844
 Mn        2.540332494786     -0.929500143724     -2.378133576973
 C         1.962455611795     -0.227130575523      0.102317178941
 C         1.692722620432     -0.511195716552     -3.901844261566
 C         1.887803825907     -2.575100826860     -2.446293820862
 C         4.123403313537     -1.386490410991     -3.185421058706
 C         1.055050277607     -0.301951189940     -1.208127793588
 O         1.126320311476     -0.188549963871     -4.853721236647
 O         1.848040675637     -0.200089871548      1.283025521841
 O        -0.104823642225      0.015981892499     -1.162189552194
 O         5.107558474752     -1.710584605061     -3.693449870036
 O         1.466166090584     -3.651388294626     -2.422944163832
         44
Fragment = 42  -3822.78202796
 O         2.898592646654     -2.266878625438     -2.321307330604
 C         4.347750994737     -2.558595568059     -2.255521757142
 H         4.798364812229     -2.116922492001     -3.147754858574
 C         4.911388431065     -1.915605801786     -0.998036865524
 H         4.407276406752     -2.307200762067     -0.110159492366
 H         4.795431766610     -0.830051344553     -1.025824491745
 H         5.978627532270     -2.142145612391     -0.919822181488
 C         4.450388246089     -4.071272978091     -2.280579314187
 H         3.950511775453     -4.505586267185     -1.410391198114
 H         3.994803681571     -4.479452033913     -3.185923962930
 H         5.503299028077     -4.365617639578     -2.258940374336
 O        -1.108050857722      3.464889464596     -2.712662224267
 C        -2.082496761937      3.876615198080     -3.740429196348
 H        -2.997653726460      3.309420103315     -3.563418747636
 C        -2.314538766178      5.361914878848     -3.531053730447
 H        -2.720102035057      5.558814253124     -2.535392378336
 H        -3.027311717854      5.730304990589     -4.274519030660
 H        -1.378890846478      5.917076890633     -3.644329727197
 C        -1.477134460714      3.519067438103     -5.088078607587
 H        -1.290288982708      2.445532601763     -5.148005257372
 H        -2.164333776548      3.807268105040     -5.889448577714
 H        -0.530547415325      4.047311513602     -5.236404410761
 Mn        2.081557829065      1.469255198946     -3.007945250252
 C         2.531294014309     -1.090178654310     -2.755078000627
 C         2.176079786958      1.953520310698     -4.730660499469
 C         0.643490052784      0.382165406863     -3.546379257830
 C         3.606031763265      2.540473009516     -2.614189987823
 C         1.086550874744     -0.789703758339     -2.758712145991
 O         2.100697949273      2.380507326411     -5.804178486739
 O         3.305099199033     -0.199018888270     -3.170374185154
 O         0.283870262652     -1.201075561030     -1.861774105509
 O         4.581682061269      3.141040654530     -2.547957392569
 O        -0.561956616496      0.508534045898     -3.847422384119
 Mn       -1.358427245208     -0.043057111520     -1.863543571096
 C        -0.186207423846      1.850481955389     -1.288338577258
 C        -2.500780302247     -1.115567537102     -2.804155869388
 C        -0.435259799021      0.951937609913     -0.229112187072
 C        -2.142605147489     -0.707873287907     -0.413096958544
 C        -1.323625151366      2.364795287674     -2.032651155652
 O        -3.209709184604     -1.792221389308     -3.404879742542
 O         1.079907371303      2.180416676690     -1.565153815998
 O        -2.394271745608      1.698286028542     -2.043679247039
 O        -2.670381477220     -1.163167864599      0.507901502982
 O        -0.091378046069      0.644075228684      0.863581033021
         44
Fragment = 15  -3822.77326715
 O         1.632760302452     -0.021692481449     -0.659664181488
 C         2.593893118048      1.025285162203     -0.212254691524
 H         2.509409914049      1.033885605247      0.875183389494
 C         3.981125995476      0.601171173029     -0.663345519700
 H         4.255220428873     -0.366338497237     -0.237071915919
 H         4.713746796130      1.338696312340     -0.323813995242
 H         4.034969672968      0.540589852793     -1.754212380723
 C         2.116250674108      2.337178241656     -0.797928282046
 H         1.186147368913      2.654903439010     -0.329316054056
 H         2.868904767666      3.106635391716     -0.605549332138
 H         1.987669349939      2.263422079758     -1.883409163958
 O        -0.852066993531      2.461846925771     -3.153036905799
 C        -0.587414771674      1.872241481416     -4.483673838888
 H        -0.001238680896      0.964567556625     -4.308426795443
 C        -1.911935987540      1.520247151267     -5.139605339271
 H        -2.529779040227      2.414594428997     -5.256328978462
 H        -2.459594212211      0.781611964053     -4.550934216649
 H        -1.723067812193      1.096687005627     -6.130068757627
 C         0.235065667734      2.905427843483     -5.225699371541
 H         0.497225111364      2.519170944562     -6.214344372070
 H        -0.331830311245      3.831571156788     -5.352091020495
 H         1.158448724882      3.130748937016     -4.686492481289
 Mn        0.614704186074     -1.018711624418     -2.557302108948
 C         1.564049448386     -1.183609514911      0.060860931961
 C        -0.232368597818     -1.956994468831     -3.826961821519
 C         1.359950225726     -2.738792851270     -1.922745384363
 C         2.020060963829     -0.673595005861     -3.599668175995
 C         0.693713372835     -2.107058520900     -0.787994068744
 O        -0.812836753677     -2.504994121711     -4.656754972861
 O         2.097785272151     -1.412494535019      1.105204954697
 O        -0.564934239262     -1.741483731792     -0.922450788832
 O         2.985406306024     -0.496786605125     -4.212270519769
 O         2.027644007903     -3.674939856393     -2.226357120812
 Mn       -1.862826067429     -0.337911726470     -0.422176761205
 C        -1.202957606640      2.275974249263     -0.782177403742
 C        -3.474364331824      0.415465449783     -0.550558692691
 C        -0.994322358791      1.171953361921      0.299934329454
 C        -2.267538607767     -0.989788364645      1.184784685043
 C        -1.129485780905      1.665849961520     -2.161715899650
 O        -4.549181209213      0.833298253975     -0.679569239746
 O        -1.512910954878      3.430325414921     -0.570694370603
 O        -1.164939657951      0.405076901612     -2.266843311453
 O        -2.495664210868     -1.394207340781      2.243500708832
 O        -0.333731488988      1.394347000462      1.294397235779
         44
Fragment = 34   -3822.77147521
 O         2.547778025315      2.179502352450     -3.808570170240
 C         3.546146208251      2.815757561219     -4.682622759969
 H         3.243200403902      2.612065748110     -5.711662685396
 C         3.584325119512      4.306756632798     -4.399332184984
 H         2.624199983592      4.769635554867     -4.631666914512
 H         4.351771122582      4.777566425322     -5.020093419494
 H         3.824674132718      4.487739861546     -3.347615382124
 C         4.826729676578      2.081768188122     -4.308178622614
 H         5.032266413867      2.218382625165     -3.230528608899
 H         4.766970088546      1.015732015731     -4.548825425160
 H         5.689174654192      2.496770245416     -4.834707830481
 O        -2.810516634609      4.594969153403     -1.772083073583
 C        -4.140272986191      4.279931076904     -1.228939903893
 H        -4.241131614075      3.191971471855     -1.251785333583
 C        -4.226960205013      4.786934009928      0.202124895111
 H        -3.487906983456      4.291858308604      0.834815823438
 H        -5.221380168274      4.576361680585      0.606679237103
 H        -4.062963706506      5.868203735474      0.235161018456
 C        -5.126182504233      4.934367582981     -2.179264983500
 H        -6.147623336955      4.716127931331     -1.855474759389
 H        -4.991534250166      6.019971854644     -2.188681912420
 H        -4.996273239774      4.556486262424     -3.196281023499
 Mn        3.204355808033      1.305773074186     -2.153551726069
 C         1.166629507878      2.434741190080     -3.959645469883
 C         3.759530949207     -0.039016886619     -1.138316746704
 C         1.392789309497      1.175769627297     -1.722499363188
 C         3.506380402237      2.419670068745     -0.831556995023
 C         0.482865276492      2.013171726533     -2.668617643224
 O         4.104324210606     -0.946015019188     -0.504125801551
 O         0.729309557341      2.969949671996     -4.934794733636
 O        -0.736619709592      1.598270232206     -2.769220256747
 O         3.684608550930      3.185959208385      0.021230666592
 O         0.721905623543      0.548145527365     -0.875148434286
 Mn       -1.219513860956      0.923646048165     -0.925990020258
 C        -0.549889460498      4.167573175443     -2.090723518727
 C        -1.529297162659      0.456831175546      0.768640047747
 C        -0.518485788117      5.218457654771     -2.932769796030
 C        -1.640285204241     -0.697229101396     -1.485596396362
 C        -1.800551287541      3.784225545513     -1.474086983556
 O        -1.693641993288      0.137591115806      1.871652559629
 O         0.595181846648      3.451900406948     -1.916716735955
 O        -1.921180402797      2.810550185428     -0.706921232269
 O        -1.958001971977     -1.736274070696     -1.896619340161
 O        -0.412446400550      6.152231164604     -3.615579060709
         44
Fragment = 35  -3822.77147521
 O         2.590858676301      2.317140945557     -3.968091245210
 C         3.590031478050      3.064817474764     -4.747935393829
 H         3.260489106141      3.044872971761     -5.788705248736
 C         3.678688612032      4.485537557080     -4.220192251947
 H         2.728276199893      5.005725613242     -4.347386720885
 H         4.446943767698      5.033753320709     -4.772649354123
 H         3.945939888818      4.480922514343     -3.159444659381
 C         4.855276534611      2.245064282110     -4.533550995178
 H         5.719041068571      2.719977219558     -5.004336683858
 H         5.086414655243      2.193217035835     -3.453658302293
 H         4.758830083861      1.236558741654     -4.947689989024
 O        -2.648453246995      4.498286081102     -1.421076383405
 C        -3.975767711508      4.132275596145     -0.904567693745
 H        -4.110529827303      3.066758665788     -1.106741472090
 C        -4.017241412534      4.393577121348      0.592916921286
 H        -3.280964922320      3.779416298225      1.114739120705
 H        -5.009155564461      4.144930432542      0.981697569647
 H        -3.819280381819      5.449072734030      0.802377120096
 C        -4.960492266232      4.963470427633     -1.706366842326
 H        -5.981264083353      4.721365114261     -1.397793120211
 H        -4.792750383007      6.031176128431     -1.537184016550
 H        -4.863254558814      4.758696852366     -2.775292846129
 Mn        3.254548854250      1.161626370041     -2.499205302172
 C         1.215257996475      2.630473754955     -4.039447485040
 C         3.789747930520     -0.348566100322     -1.737510813716
 C         1.449117692971      1.008619339625     -2.050428577415
 C         3.616932271732      2.029408804015     -1.017552282604
 C         0.545645415549      2.016440235342     -2.820195166895
 O         4.119978238001     -1.357947704135     -1.272930386206
 O         0.774438731029      3.333002929552     -4.900103074818
 O        -0.687648282317      1.656661834491     -2.957741215211
 O         3.835633301977      2.636702349808     -0.053407977917
 O         0.777027511416      0.265903923895     -1.302976481410
 Mn       -1.152814471294      0.695461485643     -1.241466001200
 C        -0.409173163915      4.070009888703     -1.864394019151
 C        -1.441648021382     -0.040295851547      0.358803306063
 C        -0.362791966552      5.246123386813     -2.519271778890
 C        -1.633566729916     -0.797104453932     -2.052930439245
 C        -1.657961778016      3.622137714968     -1.288793154116
 O        -1.593030222811     -0.535205476800      1.396926824502
 O         0.716982441493      3.305099501595     -1.841535532344
 O        -1.792694460741      2.537072990838     -0.692529900818
 O        -1.990720908903     -1.743886778424     -2.623501341822
 O        -0.242084092438      6.278044726394     -3.038876712389
         44
Fragment = 43 -3822.76405616
 O         2.581536733603     -2.721443106388     -1.750163044337
 C         3.853098843548     -3.359814771646     -1.367895492358
 H         4.651065851992     -2.800021887918     -1.861457346377
 C         4.005333549175     -3.277167991698      0.143183943828
 H         4.051821251449     -2.237496454362      0.473441110728
 H         4.931660365568     -3.774047132207      0.446168629111
 H         3.166667187127     -3.774038541036      0.639228862524
 C         3.764793080776     -4.776529394646     -1.903917754704
 H         2.932761946617     -5.313182739581     -1.439337394353
 H         3.617688405550     -4.775162358418     -2.986632913982
 H         4.691794042039     -5.311729708347     -1.679749848849
 O        -3.261250670259      3.371723637076     -2.279590683064
 C        -3.966710994484      3.645850112919     -3.551023764811
 H        -3.333514888447      3.250822881305     -4.349423443375
 C        -5.306298203917      2.926868565660     -3.528712422738
 H        -5.172112892646      1.845419441433     -3.457567243533
 H        -5.849855120520      3.142062060518     -4.453197988121
 H        -5.910909688508      3.270650231711     -2.684632732847
 C        -4.071878437170      5.156616580129     -3.630312518417
 H        -3.082315141202      5.618471686674     -3.599586943132
 H        -4.558250978368      5.439333238214     -4.568063709976
 H        -4.666372188411      5.546626966470     -2.799444620332
 Mn        3.180807503873      1.289446419567     -1.880216813911
 C         2.547087900922     -1.415633812586     -1.855075749946
 C         3.702180490710      1.572825045785     -3.528193566857
 C         1.369900893753      0.644348687820     -2.364785834180
 C         4.771488296922      1.844498321099     -1.178170681454
 C         1.294746256499     -0.774492291448     -2.208477799949
 O         4.042097529451      1.649038349847     -4.635966297576
 O         3.557978675260     -0.682044461668     -1.656904091736
 O         0.159449858811     -1.371093285516     -2.398125872322
 O         5.768724506996      2.256507714280     -0.758684990327
 O         0.225196529165      1.138152452181     -2.704891814755
 Mn       -1.239915671889     -0.202110774025     -2.695830831130
 C        -1.943638954852      1.974936502690     -0.829944590339
 C        -1.513841024029     -0.553120721266     -4.508663067188
 C        -1.381472919323      0.519231973481     -0.822552291854
 C        -2.477909997455     -1.445448854879     -2.281137967080
 C        -2.609355857916      2.246678337445     -2.167867380716
 O        -1.713509958890     -0.793496692146     -5.614308793824
 O        -1.745722773784      2.816905111854      0.010054335497
 O        -2.552624098089      1.368883292411     -3.039584997332
 O        -3.228132446941     -2.263709673152     -1.963932190020
 O        -0.886416792707      0.081833042364      0.186433606111
         44
Fragment = 24  -3822.76170367
 O         1.614385098649      3.617563343557     -1.676332506765
 C         2.770627614321      4.279352949271     -2.316538567493
 H         2.797883248609      3.935944723538     -3.353735626777
 C         2.473795544938      5.764460191133     -2.237802189680
 H         1.545712619342      6.007929800021     -2.761449722200
 H         3.289046460932      6.326899487202     -2.701078697409
 H         2.379163616132      6.083254836367     -1.196209231392
 C         4.034564998715      3.856580193948     -1.584695188484
 H         3.979920859077      4.144388178925     -0.531063804527
 H         4.182822905682      2.776927940309     -1.653081109813
 H         4.901099489132      4.349358699404     -2.035153141956
 O        -1.654795881432      3.891127879112     -2.214711451878
 C        -1.829155098125      4.336258512055     -3.614595513773
 H        -2.809636908160      3.983657086663     -3.940254129803
 C        -1.779088800427      5.850647620563     -3.568640711840
 H        -2.581398180500      6.250627480776     -2.944102167673
 H        -1.893175532457      6.251697368701     -4.579585536486
 H        -0.821522363084      6.191851894068     -3.165292728048
 C        -0.728080712839      3.694213915747     -4.444327699483
 H        -0.866495640244      3.946448363252     -5.499493416417
 H         0.251769553291      4.059484133049     -4.126711316643
 H        -0.746548840870      2.607003889222     -4.340921576390
 Mn        1.397128055766     -0.277093786066     -2.401869899550
 C         1.405585119681      2.357968894013     -1.963240322932
 C         0.656478914703     -1.854761846860     -2.178995447628
 C         1.339215073741      0.254955807740     -0.599186512469
 C         3.029944333492     -0.966828362711     -2.415085711572
 C         0.433555722586      1.560954431359     -1.175214202661
 O         0.092591708534     -2.867709902426     -2.045619635970
 O         2.035250905188      1.695655998401     -2.815561063573
 O        -0.357766271155      0.840684435168     -2.110710967024
 O         4.111091224381     -1.386213292621     -2.353839330947
 O         1.538885428809      0.087846516455      0.567399267105
 Mn       -2.074672976832      0.240971197677     -1.342547203919
 C        -1.701296381567      2.171625953241     -0.594652029093
 C        -3.803014344888     -0.322660148169     -1.136770925699
 C        -2.579252229769      1.401086844815      0.221494939540
 C        -1.448504607165     -0.937331278694     -0.118120381553
 C        -2.171266019695      2.733136181037     -1.882032648491
 O        -4.898925677420     -0.653140761956     -1.038768946234
 O        -0.381910962178      2.281029958099     -0.243385065623
 O        -2.922620064582      2.039551505978     -2.587284998396
 O        -1.125421668182     -1.688927257071      0.684839722553
 O        -3.146732334132      1.327450425709      1.260251399068
         44
Fragment = 29 -3822.76073014
 O         1.696986976012      2.882116916285     -2.338659779817
 C         2.684339408961      3.404522965853     -3.303998790089
 H         2.134706054506      4.130545709179     -3.906905592427
 C         3.807893996218      4.087853355047     -2.543379964263
 H         3.420018237592      4.909477741883     -1.937795080817
 H         4.528599665603      4.500072113598     -3.255889791959
 H         4.328335069000      3.378014949830     -1.896970338306
 C         3.123239933777      2.221420995670     -4.146161187861
 H         3.690910671346      1.501713738460     -3.550750978491
 H         2.260900291056      1.719504464542     -4.594480043328
 H         3.770423773553      2.573126730363     -4.954381286004
 O        -2.421547357957      4.096950900070     -2.455332877590
 C        -2.602480216714      3.960364447365     -3.918382119281
 H        -3.453505363737      3.292874579635     -4.069577468634
 C        -2.899557724658      5.361521655624     -4.414400396962
 H        -3.806901367855      5.756917633126     -3.951664856754
 H        -3.042524076306      5.343088156058     -5.498504332506
 H        -2.066572374617      6.030523537978     -4.181989477877
 C        -1.333056711454      3.352423082456     -4.496282115295
 H        -1.467754645062      3.178031092280     -5.567677285502
 H        -0.492336304276      4.035361018331     -4.353827731711
 H        -1.103871362531      2.398135577124     -4.016162835323
 Mn        1.655590233706      1.174476622794     -1.088459385535
 C         0.789330134748      3.772496403725     -1.781043630266
 C         1.391338455396     -0.305080987289     -0.178442244780
 C         1.321661725474      2.392208527508      0.297565893099
 C         3.399056306957      1.011048323564     -0.898803421343
 C         0.134955035189      2.989947507579     -0.673536268978
 O         1.172939166323     -1.295259753852      0.396111446388
 O         0.666299866769      4.915862771779     -2.125030595478
 O        -0.342629136497      1.768965364233     -1.229410597531
 O         4.553545296295      0.957909916690     -0.751748477878
 O         1.539360036481      2.814264931600      1.397759797573
 Mn       -1.913135013154      1.054419076072     -0.262697988236
 C        -2.128383752968      3.134680401224     -0.315947205314
 C        -3.441895137359      0.147528397420      0.169737581810
 C        -2.863586989671      2.525453606366      0.737474912486
 C        -1.108952060756      0.672914715035      1.309489538172
 C        -2.613746653998      3.037115783217     -1.715294293737
 O        -4.413986707135     -0.417735501792      0.404448091173
 O        -0.920440916512      3.718654461965     -0.038482962749
 O        -3.066651696337      1.944978135218     -2.097713592053
 O        -0.602407798656      0.418054525976      2.306315554602
 O        -3.507109966751      2.683439410215      1.720334179372
         44
Fragment = 25   -3822.75925932
 O         1.631197290020      3.594425452874     -1.626295522837
 C         2.786310421361      4.187992933657     -2.330998003740
 H         2.764401243369      3.804241236128     -3.354179154602
 C         2.543584520916      5.684776201119     -2.301153855178
 H         1.600259016134      5.938831491616     -2.791842949173
 H         3.354865857656      6.199362818201     -2.823279787048
 H         2.507202007614      6.048298375420     -1.270604223121
 C         4.059937429804      3.747184043711     -1.627458031864
 H         4.052955697047      4.075428960977     -0.584318745001
 H         4.167433827872      2.660994288279     -1.659656382771
 H         4.926627267614      4.191199979788     -2.125820441389
 O        -1.645804346501      3.932745717621     -2.230239357497
 C        -1.817659637572      4.220522320308     -3.673483781828
 H        -2.798121750771      3.834422661396     -3.958550510159
 C        -1.768258320890      5.730783350169     -3.793402414294
 H        -2.567250933895      6.197476890755     -3.212476703094
 H        -1.888003182751      6.017736873118     -4.841798578346
 H        -0.808020868232      6.114024631394     -3.436567518261
 C        -0.715262414479      3.492525902814     -4.425823068878
 H        -0.854241163065      3.627694521011     -5.502190312550
 H         0.263602920353      3.893562624370     -4.150814719422
 H        -0.730834488719      2.424226154690     -4.201022632357
 Mn        1.181582726958     -0.298175992492     -2.233675121148
 C         1.356328148384      2.338215076892     -1.866893665241
 C         0.371003443004     -1.836064238583     -1.971287635829
 C         1.184581969179      0.278826035031     -0.444422045164
 C         2.773753591843     -1.075096603369     -2.252110468055
 C         0.353886203799      1.619561494728     -1.038562091222
 O        -0.221758260235     -2.829447210084     -1.821807114649
 O         1.929546825373      1.620341561616     -2.713069282097
 O        -0.498467071797      0.936328110151     -1.944568855312
 O         3.832427465880     -1.549336024929     -2.195296856723
 O         1.399216288510      0.126963756919      0.722084595958
 Mn       -2.256726556036      0.504352345094     -1.141707796872
 C        -1.724073641406      2.379259406017     -0.437359573405
 C        -3.998912646964      0.026050623753     -0.842751429094
 C        -2.623504216893      1.658756383492      0.415410727808
 C        -1.639898337497     -0.734502880012      0.048148663387
 C        -2.168882697587      2.829803126827     -1.764567959838
 O        -5.098552419830     -0.258884052135     -0.674600407851
 O        -0.394196881151      2.425849624525     -0.118277601844
 O        -2.928753120096      2.059583102315     -2.391353838575
 O        -1.349418745790     -1.510154306170      0.839494979524
 O        -3.133366460534      1.652086230998      1.487688469651
         44
Fragment = 27   -3822.75837866
 O         1.707783213895      2.490537703778     -2.055126032244
 C         2.796568984365      3.116459100151     -2.830713713357
 H         2.312202331861      3.899248873563     -3.418395453202
 C         3.805305102357      3.721557095716     -1.869400956451
 H         3.330888605578      4.473489915506     -1.235508238548
 H         4.601294903902      4.209453341487     -2.439806331607
 H         4.253851930356      2.950322132147     -1.239677254072
 C         3.356834635173      2.030793188616     -3.730238812004
 H         3.859686387075      1.255095219807     -3.147031452793
 H         2.565114844238      1.574660880181     -4.331714779025
 H         4.091946578587      2.468687529738     -4.411113736561
 O        -2.392869971560      3.511627286989     -2.651979676944
 C        -2.340357456416      3.386561577908     -4.128586823071
 H        -3.081112794789      2.634387070602     -4.407342559772
 C        -2.715169578642      4.756209275380     -4.658393943359
 H        -3.718866486792      5.041135821061     -4.334194335616
 H        -2.694863747682      4.742083899293     -5.751746644671
 H        -2.004824986911      5.508615753653     -4.305262125314
 C        -0.939563082832      2.931740686850     -4.508377004866
 H        -0.890380789607      2.768832111053     -5.588863140585
 H        -0.210112761376      3.697739792943     -4.234321343457
 H        -0.683145958255      1.998747173738     -4.001481636407
 Mn        1.533627545198      0.658362947974     -1.012761838555
 C         0.719135719224      3.310688900681     -1.529517038488
 C         1.197510441166     -0.917878937947     -0.311899730197
 C         1.002769433972      1.716089075657      0.441589807357
 C         3.241237598931      0.487999511349     -0.618411722750
 C        -0.058264555029      2.409742168744     -0.604504372743
 O         0.948238629261     -1.972377402313      0.116884224657
 O         0.614336335347      4.481761918801     -1.769864506068
 O        -0.442296187920      1.261235344683     -1.348048088117
 O         4.368638427553      0.428361503642     -0.330306022522
 O         1.076395045847      2.018497399252      1.599040484039
 Mn       -2.122957084068      0.450709846807     -0.668973023738
 C        -2.348689548250      2.495884465234     -0.505566828810
 C        -3.655104864243     -0.528013299788     -0.453348871913
 C        -3.166574729404      1.748839058263      0.399625344362
 C        -1.441108837882     -0.123098067506      0.920501835662
 C        -2.618191463368      2.435643258756     -1.952863665520
 O        -4.621815747695     -1.137880676396     -0.343865471416
 O        -1.197385963754      3.073031576359     -0.042930298922
 O        -2.937962485125      1.315107093150     -2.407700715270
 O        -1.108700794943     -0.479880483626      1.957661406081
 O        -3.888543817344      1.820299368069      1.338787086796
         22
Fragment = 17   -1911.34549645
 O         3.236068997558     -0.654346956093     -0.913963291310
 C         4.368471937596      0.269126265621     -0.811060642721
 H         4.152012869140      0.946222863223      0.019933701088
 C         5.575458960895     -0.600032151446     -0.507601394050
 H         5.422932687514     -1.170642476838      0.411772895956
 H         6.462463867484      0.028064806299     -0.384988688165
 H         5.758967280625     -1.302489365842     -1.325894674744
 C         4.484929028316      1.054985431919     -2.109521773304
 H         5.348196214990      1.725419513313     -2.060450497860
 H         4.617842266869      0.376131854156     -2.956600252368
 H         3.591335150940      1.659704362566     -2.276952972004
 Mn        0.227267188647     -1.687063391271     -2.724878997897
 C         2.012317164874     -0.144346595153     -0.728310960485
 C         0.177663773166     -3.238527597837     -3.659137496331
 C         1.288683491987     -2.555755004819     -1.356617816520
 C         1.482246951214     -1.090603956167     -3.829068809558
 C         0.974845664106     -1.213910517897     -0.929012867011
 O         0.118889797299     -4.270513094032     -4.168262250922
 O         1.738451633962      0.995624487825     -0.429857275337
 O        -0.287456150690     -0.855251337508     -1.164989939927
 O         2.343632355986     -0.630115751979     -4.448910690189
 O         1.892427867522     -3.547693388040     -1.091218306341
         22
Fragment = 18  -1911.34522608
 O         3.764344836790     -0.895502068339     -1.016507260093
 C         4.840460270400      0.055003962953     -0.727490152837
 H         4.493552534892      1.037440625481     -1.059287340483
 C         5.090010507431      0.071550378920      0.772917276115
 H         5.906218417175      0.761905165748      1.006437489268
 H         5.368129368947     -0.926118533953      1.125321409984
 H         4.197008381211      0.403231612491      1.307381596760
 C         6.026156798990     -0.410442683295     -1.553719596870
 H         6.867947704684      0.273880168661     -1.413806564995
 H         6.339726811920     -1.412770247711     -1.247419248961
 H         5.768454681606     -0.434810988549     -2.615533336927
 Mn        1.126866072029     -1.952365627684     -3.259017659508
 C         2.507344715644     -0.439412152259     -0.949013366246
 C         1.292039282760     -3.461318369550     -4.248373015103
 C         1.969065785232     -2.844160587005     -1.761397334948
 C         2.537888656289     -1.274203248243     -4.094705652807
 C         1.548386797384     -1.525537279288     -1.349690203120
 O         1.358797722542     -4.470377457484     -4.800685214313
 O         2.153958453762      0.670003353403     -0.620947959678
 O         0.331747969799     -1.191926777984     -1.780016468598
 O         3.484877819215     -0.763726084145     -4.520309465816
 O         2.545837411297     -3.831247162167     -1.426848930827
         22
Fragment = 16 -1911.34328958
 O         2.904957076715     -0.110526803265     -1.482733666297
 C         4.283967220801      0.411995341567     -1.403573929215
 H         4.305636712691      1.014484697415     -0.492546022907
 C         5.255038283609     -0.752315815554     -1.302100196927
 H         5.194195999497     -1.389340728245     -2.188218922488
 H         5.051754884281     -1.353693066540     -0.413683230469
 H         6.276097460176     -0.367598165090     -1.225127477339
 C         4.466366215792      1.273946590334     -2.638151998652
 H         5.453152810619      1.744319628494     -2.616663938072
 H         4.402636227146      0.666095579319     -3.546454545341
 H         3.709783796140      2.061697879060     -2.680767436132
 Mn        1.639929767911     -1.185684143089     -2.867222012404
 C         2.291795318439     -0.619497459837     -0.334684636278
 C         0.353358813487     -1.888875303416     -3.904410554833
 C         1.291589650499     -2.584586907779     -1.571901346670
 C         2.936923815295     -2.064319488168     -3.724546175511
 C         1.031287780856     -1.273001651212     -0.922636307925
 O        -0.476125022116     -2.312865983966     -4.583205341827
 O         2.721306364880     -0.516623821503      0.773948106609
 O         0.263540051547     -0.422959472330     -1.522413189554
 O         3.787422890092     -2.695573755390     -4.193113506357
 O         1.366841881643     -3.746660150804     -1.321377671409
         22
Fragment = 20  -1911.34324880
 O         3.710018303672      0.383307047658     -0.522468092743
 C         4.739228035112      1.446859422661     -0.668727078262
 H         4.395123765059      2.100143034780     -1.474103527487
 C         4.752291166949      2.172579106255      0.662078441980
 H         3.767462389108      2.585592673630      0.892546490984
 H         5.472180828559      2.994712874291      0.620387286169
 H         5.046605646053      1.495150142074      1.468464553045
 C         6.057184350026      0.787185645238     -1.038403662639
 H         5.980703970159      0.264262949421     -1.994101266344
 H         6.833363594226      1.552531288842     -1.129584916119
 H         6.361093703801      0.077546131045     -0.263802820226
 Mn        2.153580928849     -1.211764379821     -3.550858361145
 C         3.132716209363     -0.059419783349     -1.596649161785
 C         0.905216242552     -2.346460699706     -4.177953375844
 C         2.449516462080     -2.429777921809     -2.082581292623
 C         3.442369344753     -1.912725975842     -4.586250759497
 C         2.020744828489     -1.100477964687     -1.547472107020
 O         0.090080080412     -3.043103920973     -4.602276738924
 O         3.360501950277      0.314739072857     -2.767723020996
 O         0.933830774642     -0.583646370402     -2.038406496479
 O         4.306100376279     -2.426989404858     -5.156823812377
 O         2.828692049580     -3.496256967304     -1.714038281668
         22
Fragment = 8   -1911.33986639
 O         4.010656082761      0.516030630125     -1.460848758699
 C         5.134124045779      1.483514034860     -1.549841697428
 H         4.980781267114      1.892751630535     -2.551628180289
 C         4.952713660959      2.577304644643     -0.510711291049
 H         3.950792696119      3.009014675376     -0.577488579733
 H         5.681292450864      3.370963095793     -0.701465021559
 H         5.108266917124      2.192054386028      0.497451754161
 C         6.461948014721      0.746248129056     -1.490398767948
 H         6.508652111918     -0.033673102797     -2.254290368395
 H         7.270810740583      1.457153390324     -1.682397810144
 H         6.622136157536      0.299636273997     -0.507624880068
 Mn        3.008315224991     -0.835548213024     -2.831354393872
 C         3.841331792557     -0.317297835441     -0.351497833773
 C         1.922232643457     -1.871441401396     -3.817804753104
 C         3.378966448401     -2.385242910966     -1.718525031061
 C         4.399739249798     -1.084566220291     -3.923976772421
 C         2.795954144862     -1.319037732008     -0.869327669393
 O         1.209603840420     -2.510139112412     -4.460373450965
 O         4.412449315515     -0.220276282768      0.692525574374
 O         1.692895881167     -0.756711725274     -1.245221673522
 O         5.352716465121     -1.313006904270     -4.541171571704
 O         3.880458848232     -3.463401450091     -1.655459823407
         22
Fragment = 9  -1911.32831915
 O         3.776921491039      0.181932525246     -1.475117948896
 C         4.749655868356      1.320430239513     -1.461884734116
 H         4.667657430929      1.673577483775     -2.495583698625
 C         4.265540266180      2.408161716598     -0.520176994004
 H         3.227813948104      2.674333110428     -0.737259423358
 H         4.883848667219      3.298527145031     -0.667700047532
 H         4.345142820792      2.093166537570      0.520021591075
 C         6.155781619708      0.805870588124     -1.206296104472
 H         6.399915192773     -0.013021603114     -1.888338855767
 H         6.863954687552      1.620267557252     -1.383938354955
 H         6.272264198567      0.461878258925     -0.178352514567
 Mn        3.440706812717     -0.821804952941     -3.170071869198
 C         3.621366325728     -0.631942000430     -0.336541763359
 C         2.793245376686     -1.279801884548     -4.762597753478
 C         2.226612787846     -1.853205512453     -2.181938889519
 C         4.671396560126     -2.058997760528     -3.299674660934
 C         2.755040082618     -1.858446314032     -0.713023622691
 O         2.362251012898     -1.545273692295     -5.804846926501
 O         4.092530787333     -0.368690094358      0.728161566258
 O         2.664622633550     -2.766636424105      0.075184938426
 O         5.506224898428     -2.867365628251     -3.336451998609
 O         1.162868530851     -2.380983295405     -2.429092935178
         22
Fragment = 40   -1911.32429526
 O         4.274037297423     -1.910154947145     -1.283960422352
 C         5.685085204521     -2.323236219284     -1.463362239229
 H         5.735087456891     -2.863793830612     -2.411533148521
 C         6.549160126713     -1.073011789469     -1.514679994958
 H         7.598884924377     -1.361152663727     -1.621604899156
 H         6.440540340512     -0.495977773349     -0.592173033798
 H         6.280247122881     -0.443109651442     -2.365150730804
 C         5.982192629956     -3.238516308630     -0.291570275258
 H         5.877873798118     -2.699732890308      0.654165716326
 H         5.304331601798     -4.095361573637     -0.282229439071
 H         7.008322342451     -3.608448262409     -0.369407285045
 Mn        2.990455122102     -0.213481132810     -4.588311432912
 C         3.613962615422     -1.483586926181     -2.320851474969
 C         3.225508901629      1.368089786900     -3.852724946406
 C         1.518561323652     -0.853820249229     -3.455292968198
 C         4.232929980495      0.090696109611     -5.903058454848
 C         2.142811389998     -1.153837366358     -2.085583731000
 O         3.434668705341      2.362965917640     -3.293012459316
 O         4.092873260638     -1.458545886651     -3.484377181875
 O         1.695015868008     -0.846599272047     -0.998786272048
 O         5.009019425332      0.324728487403     -6.726726885054
 O         0.374604561744     -1.052545558269     -3.804344441509
         22
Fragment = 21   -1911.32401890
 O        -0.856329101644      2.949451998040     -2.347256291491
 C        -1.367774996091      4.129029000478     -3.080655573805
 H        -2.376859746376      3.875157338801     -3.414028791446
 C        -1.404323694864      5.311578598820     -2.126149579005
 H        -2.088069689650      5.124275134571     -1.295464865939
 H        -1.752593587449      6.200099774071     -2.660657089106
 H        -0.405139785596      5.515582570080     -1.731021708933
 C        -0.426443356384      4.304768654488     -4.256507826716
 H        -0.762332075347      5.146013127075     -4.869207770068
 H         0.590099482249      4.510837166660     -3.910278440983
 H        -0.408372821616      3.407172000617     -4.878931306266
 Mn       -3.862587280163      0.965493477108     -0.745397920376
 C        -1.060024719123      1.137712281490     -0.789206961218
 C        -5.559252215246      1.476521556193     -1.220573839123
 C        -2.151926892885      0.604670571499      0.150674655940
 C        -3.759429285981     -0.257542439676     -2.007406551958
 C        -1.682329410355      2.258287502053     -1.616895716014
 O        -6.637317249999      1.756536474835     -1.528762411298
 O        -0.024301342091      0.579821471543     -1.091912747369
 O        -2.897815568404      2.552591304621     -1.475820650340
 O        -3.630650900774     -1.003923205936     -2.886442368166
 O        -2.001135762212      0.137343642571      1.259420753681
         22
Fragment = 39   -1911.32401890
 O         4.034712079033     -1.232624169219     -0.615881524298
 C         5.509312518094     -1.112212098894     -0.571157360185
 H         5.803450232487     -0.553750451615     -1.463021766965
 C         5.805870556962     -0.328674044417      0.692863113720
 H         6.884513650748     -0.170174476327      0.778335126218
 H         5.463780159675     -0.875624001234      1.575758455712
 H         5.312218536848      0.645648690958      0.672371536257
 C         6.108056536626     -2.509229862972     -0.596460943607
 H         5.750237085190     -3.094561693492      0.255279548523
 H         5.852639864610     -3.028808266742     -1.522433275954
 H         7.197867550613     -2.439294903315     -0.534261146611
 Mn        2.803825633514     -1.187543212996     -4.361260019445
 C         3.453410386487     -1.396073036666     -1.768611752149
 C         2.275748680707      0.483381468683     -4.194048361346
 C         1.507512394602     -2.025574443606     -3.145887904769
 C         4.043950327712     -0.786856379152     -5.652461378901
 C         1.948254678692     -1.642267436052     -1.725072397576
 O         1.975006412065      1.586916614445     -3.998609676015
 O         4.080521195820     -1.484873531714     -2.856143940084
 O         1.234549468801     -1.258038886938     -0.820321574258
 O         4.797125679666     -0.505064738836     -6.482464060387
 O         0.599678371048     -2.766917139898     -3.456922697878
         22
Fragment = 38   -1911.32401883
 O        -3.584585409430      3.391286430078     -1.496853488222
 C        -4.740611183707      3.708359361560     -2.365161605951
 H        -5.571646202182      3.091306076450     -2.015138511123
 C        -5.014988527835      5.182511858604     -2.138941329898
 H        -5.222158852655      5.383304153270     -1.085271217802
 H        -5.885015983026      5.485504701537     -2.728152778462
 H        -4.157939693326      5.787089378940     -2.448263937010
 C        -4.379433196633      3.351704089260     -3.798056618989
 H        -3.497934921434      3.912522159207     -4.121462221862
 H        -4.181893573098      2.282322054721     -3.898295688166
 H        -5.213187280534      3.607718179027     -4.458178388321
 Mn       -3.890128654822     -0.305801554292     -0.164145327235
 C        -2.143152355579      1.887908961907     -0.307969571041
 C        -5.462814839327     -1.192760257145     -0.489000329071
 C        -2.044618726067      0.366213669888     -0.120370701379
 C        -4.416656689397      0.277921732157      1.411096150318
 C        -3.423894186955      2.165923560064     -1.089176775661
 O        -6.454711366461     -1.763104668368     -0.651462462290
 O        -1.546192442501      2.738952334275      0.320456342221
 O        -4.187462166492      1.220118394091     -1.415143053827
 O        -4.772867512045      0.751016124800      2.408921267390
 O        -1.033613236494     -0.299419740032     -0.048228753619
